# Supplementary material for: Levels of Intra-specific AFLP Diversity in Tuber-Bearing Potato Species with Different Breeding Systems and Ploidy Levels
Source: Front Genet. 2017 Sep 21;8:119. doi: 10.3389/fgene.2017.00119 (PMC5613152; doi:10.3389/fgene.2017.00119)
Supplement: Supplementary file 1 [file Data_Sheet_1.XLSX]

## Sheet: for marker names
Supplementary data of the accessions and AFLP primers; an asterisk (*) represents missing data. The 3-letter codes follow Table 1 except STN = S. tuberosum Andigenum group 2x, BUK = S. candolleanum, SPL = S. brevicaule 2x, OPL = S. brevicaule 4x or 6x as designated.
clone id	acc	M1	M2	M3	M4	M5	M6	M7	M8	M9	M10	M11	M12	M13	M14	M15	M16	M17	M18	M19	M20	M21	M22	M23	M24	M25	M26	M27	M28	M29	M30	M31	M32	M33	M34	M35	M36	M37	M38	M39	M40	M41	M42	M43	M44	M45	M46	M47	M48
VER_1	2515VER	1	0	0	0	1	0	1	0	0	0	0	0	0	0	0	0	0	*	0	1	0	1	0	0	*	0	1	0	0	0	0	0	1	0	0	0	1	0	0	*	*	*	0	0	0	*	1	1
VER_2	2514VER	0	0	0	0	1	0	1	0	0	0	0	0	0	0	0	0	0	*	0	1	0	1	0	0	*	0	1	0	0	0	0	0	1	0	0	0	1	0	0	*	*	*	0	0	0	*	1	1
VER_4	3207VER	0	0	0	0	0	0	1	0	0	0	0	0	0	0	0	0	0	0	0	1	0	1	0	0	0	0	1	0	0	0	0	1	0	1	0	0	1	0	0	0	0	0	0	0	0	*	1	1
VER_5	1339VER	1	0	0	1	1	0	1	0	0	0	0	0	1	0	1	0	0	0	0	1	0	1	0	0	0	0	1	0	0	0	0	0	1	1	0	0	1	0	0	1	*	*	*	*	*	*	1	1
VER_6	2247VER	0	0	1	1	0	0	1	0	0	0	0	0	0	0	1	0	0	0	0	1	1	0	0	0	0	0	1	0	0	0	0	0	1	*	0	0	1	0	0	0	0	0	0	0	0	0	1	1
VER_7	2644VER	1	0	1	1	0	0	1	0	0	0	0	0	0	0	1	0	0	0	0	1	1	0	0	0	0	0	1	0	0	0	0	0	1	*	0	0	1	0	0	0	0	0	0	0	0	0	1	1
VER_8	54VER	0	0	0	1	0	0	1	0	0	0	*	0	*	0	1	0	0	0	0	1	1	0	0	0	0	0	1	0	0	0	0	0	1	*	0	0	1	0	0	0	0	0	0	*	0	0	1	1
VER_9	2623aVER	1	0	1	1	0	0	1	0	0	0	0	0	0	0	1	0	0	0	0	1	1	0	0	0	0	0	1	0	0	0	0	0	1	*	0	0	1	0	0	0	0	0	0	0	0	0	1	0
VER_10	2246VER	1	0	1	1	0	0	1	0	0	0	0	0	0	0	1	0	0	0	0	1	1	0	0	0	0	0	1	0	0	0	0	0	1	*	0	0	1	0	0	0	0	0	0	0	0	0	1	0
VER_11	7130VER	1	0	1	0	0	0	1	0	0	0	0	0	0	0	*	0	0	0	0	1	1	0	0	0	0	0	1	0	0	0	0	0	1	*	0	0	1	0	0	0	0	0	0	0	0	0	1	1
VER_12	3950VER	1	0	1	0	1	0	1	0	0	0	0	0	0	0	0	0	1	0	0	1	1	0	0	0	1	0	1	0	0	0	0	0	1	*	0	0	1	0	0	0	0	0	0	0	0	0	1	0
VER_13	7037VER	1	0	1	0	1	0	1	0	0	0	0	0	0	0	0	0	0	0	0	1	1	0	0	0	1	0	1	0	0	0	0	0	1	*	0	0	1	0	0	0	0	0	*	0	0	0	1	0
VER_14	7091VER_1	0	0	*	0	1	0	1	*	0	0	0	0	0	0	0	0	1	0	0	1	0	0	0	0	0	0	0	0	0	0	0	1	0	1	0	0	1	0	0	0	0	0	0	*	0	0	1	0
VER_16	7127VER	0	0	*	0	1	0	1	*	0	0	0	0	0	0	0	0	1	0	0	1	0	0	0	0	0	0	1	0	0	0	1	0	0	1	0	0	1	0	0	1	0	0	0	*	0	0	1	0
VER_17	7215VER	0	0	*	0	1	0	1	*	0	0	0	0	0	0	*	0	0	0	0	1	0	0	0	0	0	0	1	0	0	0	1	1	0	1	0	0	1	0	0	0	0	0	0	*	0	0	1	0
VER_18	7036VER	0	0	*	0	1	0	1	*	0	0	0	0	0	0	0	0	0	0	0	1	1	0	0	0	0	0	1	0	0	0	0	1	0	1	0	0	1	0	0	0	0	0	0	*	0	0	1	0
VER_19	3939VER	0	0	*	0	0	0	1	*	0	0	0	0	0	0	0	0	1	0	0	1	1	0	0	0	1	0	1	0	1	1	1	1	0	1	0	0	1	0	0	0	0	0	0	*	0	0	1	0
VER_26	498061VER	0	0	1	0	0	0	1	0	0	0	0	0	0	0	0	0	0	0	0	1	0	0	0	0	0	0	*	*	*	*	*	0	1	1	0	0	1	0	0	0	0	0	0	0	0	0	1	1
VER_27	498010VER	1	0	1	0	0	0	1	0	0	0	0	0	0	0	0	0	0	0	0	1	0	0	1	0	0	0	*	*	*	*	*	0	1	*	0	0	1	0	0	0	0	0	0	0	0	0	1	1
VER_28	545745VER	1	0	1	0	0	0	1	0	0	0	0	0	0	0	0	0	0	0	1	1	0	0	0	0	0	0	0	1	0	0	0	0	1	0	0	0	1	0	0	0	0	0	0	0	0	0	1	1
VER_29	545747VER	0	0	1	0	0	0	1	0	0	0	0	0	0	0	0	0	0	0	1	1	0	0	0	0	0	0	0	1	0	0	0	0	1	0	0	0	1	0	0	0	0	0	0	0	0	0	1	1
VER_30	275256VER	1	0	1	0	0	0	1	0	0	0	0	0	0	0	0	0	0	0	0	1	0	1	0	0	0	0	1	0	0	0	0	0	1	0	0	0	1	0	0	0	0	0	0	0	0	0	1	1
VER_31	365404VER	0	0	1	0	0	0	1	0	0	0	0	0	0	0	0	0	0	0	0	0	1	0	0	0	0	0	1	0	0	0	0	0	1	0	1	0	1	0	0	0	0	0	0	0	0	0	1	1
VER_32	558488VER_1	1	*	1	0	0	0	1	0	0	0	0	0	0	0	0	0	0	0	1	1	0	0	0	0	0	0	1	0	0	0	0	0	*	*	0	*	1	0	0	0	0	0	1	0	0	0	1	1
VER_33	558488VER_2	1	*	1	0	0	0	1	0	0	0	0	0	0	0	0	0	0	0	1	1	0	0	0	0	0	0	1	0	0	0	0	0	*	*	0	*	1	0	0	0	0	0	0	0	0	0	1	1
VER_34	558488VER_3	1	*	1	0	0	0	1	0	0	0	0	0	0	0	0	0	0	0	1	1	0	0	0	0	0	0	1	0	0	0	0	0	*	*	0	*	1	0	0	0	0	0	0	0	0	0	1	1
VER_35	558488VER_4	1	*	1	0	0	0	1	0	0	0	0	0	0	0	0	0	0	0	1	1	0	0	0	0	0	0	1	0	0	0	0	0	*	*	0	*	1	0	0	0	0	0	0	0	0	0	1	1
VER_36	558488VER_5	1	*	1	0	0	0	1	0	0	0	0	0	0	0	0	0	0	0	1	1	0	0	0	0	0	0	1	0	0	0	0	0	*	*	0	*	1	0	0	0	0	0	0	0	0	0	1	1
VER_37	558488VER_6	1	*	1	0	0	0	1	0	0	0	0	0	0	0	0	0	0	0	1	1	0	0	0	0	0	0	1	0	0	0	0	0	*	*	0	*	1	0	0	0	0	0	0	0	0	0	1	1
VER_38	558488VER_7	1	*	1	0	0	0	1	0	0	0	0	0	0	0	0	0	0	0	1	1	0	0	0	0	0	0	1	0	0	0	0	0	*	*	0	*	1	0	0	0	0	0	0	0	0	0	1	1
VER_39	558488VER_8	1	*	1	0	0	0	1	0	0	0	0	0	0	0	0	0	0	0	1	1	0	0	0	0	0	0	1	0	0	0	0	0	*	*	0	*	1	0	0	0	0	0	0	0	0	0	1	1
VER_40	558488VER_9	1	*	1	0	0	0	1	0	0	0	0	0	0	0	0	0	0	0	1	1	0	0	0	0	0	0	1	0	0	0	0	0	*	*	0	*	1	0	0	0	0	0	0	0	0	0	1	1
VER_42	558488VER_11	1	*	1	0	0	0	1	0	0	0	0	0	0	0	0	0	0	0	1	1	0	0	0	0	0	0	1	0	0	0	0	0	*	*	0	*	1	0	0	0	0	0	0	0	0	0	1	1
VER_43	558488VER_12	1	*	1	0	0	0	1	0	0	0	0	0	0	0	0	0	0	0	1	1	0	0	0	0	0	0	1	0	0	0	0	0	*	*	0	*	1	0	0	0	0	0	0	0	0	0	1	1
VER_44	558488VER_13	1	*	1	0	0	0	1	0	0	0	0	0	0	0	0	0	0	0	1	1	0	0	0	0	0	0	1	0	0	0	0	0	*	*	0	*	1	0	0	0	0	0	0	0	0	0	1	1
VER_45	558488VER_14	1	*	1	0	0	0	1	0	0	0	0	0	0	0	0	0	0	0	1	1	0	0	0	0	0	0	1	0	0	0	0	0	*	*	0	*	1	0	0	0	0	0	0	0	0	0	1	1
VER_46	558488VER_15	1	*	1	0	0	0	1	0	0	0	0	0	0	0	0	0	0	0	1	1	0	0	0	0	0	0	1	0	0	0	0	0	*	*	0	*	1	0	0	0	0	0	0	0	0	0	1	1
VER_47	558488VER_16	1	*	1	0	0	0	1	0	0	0	0	0	0	0	0	0	0	0	1	1	0	0	0	0	0	0	1	0	0	0	0	0	*	*	0	*	1	0	0	0	0	0	0	0	0	0	1	1
VER_48	558488VER_17	1	*	1	0	0	0	1	0	0	0	0	0	0	0	0	0	0	0	1	1	0	0	0	0	0	0	1	0	0	0	0	0	*	*	0	*	1	0	0	0	0	0	0	0	0	0	1	1
VER_49	558488VER_18	1	*	1	0	0	0	1	0	0	0	0	0	0	0	0	0	0	0	1	1	0	0	0	0	0	0	1	0	0	0	0	0	*	*	0	*	1	0	0	0	0	0	0	0	0	0	1	1
VER_50	558488VER_19	1	*	1	0	0	0	1	0	0	0	0	0	0	0	0	0	0	0	1	1	0	0	0	0	0	0	1	0	0	0	0	0	*	*	0	*	1	0	0	0	0	0	0	0	0	0	1	1
VER_51	558488VER_20	1	*	1	0	0	0	1	0	0	0	0	0	0	0	0	0	0	0	1	1	0	0	0	0	0	0	1	0	0	0	0	0	*	*	0	*	1	0	0	0	0	0	0	0	0	0	1	1
VER_52	558488VER_21	1	*	1	0	0	0	1	0	0	0	0	0	0	0	0	0	0	0	1	1	0	0	0	0	0	0	1	0	0	0	0	0	*	*	0	*	1	0	0	0	0	0	0	0	0	0	1	1
VER_53	558488VER_22	1	*	1	0	0	0	1	0	0	0	0	0	0	0	0	0	0	0	1	1	0	0	0	0	0	0	1	0	0	0	0	0	*	*	0	*	1	0	0	0	0	0	0	0	0	0	1	1
VER_54	558488VER_23	1	*	1	0	0	0	1	0	0	0	0	0	0	0	0	0	0	0	1	1	0	0	0	0	0	0	1	0	0	0	*	0	*	*	0	*	1	0	0	0	0	0	0	0	0	0	1	1
VER_55	558488VER_24	1	*	1	0	0	0	1	0	0	0	0	0	0	0	0	0	0	0	1	1	0	0	0	0	0	0	1	0	0	0	0	0	*	*	0	*	1	0	0	0	0	0	0	0	0	0	1	1
TBR_1	6052TBR	*	0	0	1	*	0	1	*	1	0	1	0	1	0	1	1	1	*	0	0	0	0	0	0	0	1	0	1	1	0	1	1	1	1	0	1	1	1	1	1	0	0	0	0	0	0	1	1
TBR_2	5635TBR	1	0	1	1	0	0	1	1	0	0	1	*	0	0	1	1	1	1	1	0	0	0	1	0	1	0	1	1	*	1	0	1	0	0	0	1	1	1	0	0	0	1	0	*	*	*	1	1
TBR_3	5649TBR	1	0	1	1	0	*	1	0	1	1	1	1	1	0	1	1	0	0	1	1	0	1	0	0	*	*	1	0	0	0	1	0	0	0	0	1	1	1	0	0	0	*	0	1	0	1	1	1
TBR_4	5643TBR	1	*	1	1	0	0	1	0	0	0	1	0	*	0	0	1	1	*	0	0	0	0	1	1	1	0	1	1	0	0	0	0	0	0	0	1	1	1	0	0	0	0	0	0	0	0	1	1
TBR_5	3294TBR	1	0	1	1	0	0	1	0	1	0	1	0	1	0	1	1	1	0	1	0	0	0	1	0	1	1	0	0	0	1	1	0	1	0	0	1	1	1	0	0	0	0	0	0	0	0	1	1
TBR_6	3383TBR	1	0	0	1	0	0	1	0	0	1	1	1	0	0	0	1	0	0	1	0	0	0	1	0	1	0	1	1	0	0	0	0	0	0	0	1	1	1	0	1	0	0	0	0	0	0	1	1
TBR_7	3369TBR	1	0	0	1	0	0	1	0	0	1	1	1	0	0	0	1	*	1	0	0	0	0	1	0	1	0	1	0	0	0	0	0	0	0	0	1	1	1	0	0	0	0	0	0	0	0	1	1
TBR_8	3282TBR	1	0	0	1	0	0	1	0	1	0	1	0	1	0	0	1	1	0	1	0	0	0	1	0	1	0	1	1	0	0	0	0	0	0	0	1	1	1	0	0	0	0	0	0	0	*	1	1
TBR_10	473251TBR	1	0	1	1	0	0	1	0	0	0	1	1	0	0	1	1	0	1	1	0	0	0	1	0	0	1	0	0	0	0	1	0	1	0	1	1	1	1	0	1	0	0	0	0	0	0	1	1
TBR_11	473269TBR	1	0	1	0	0	0	1	0	1	1	1	0	0	0	0	1	*	0	1	0	0	0	1	1	1	1	1	1	1	1	0	0	0	0	0	1	1	1	0	0	0	0	0	0	0	0	1	1
TBR_12	161401TBR	*	*	0	1	0	0	1	0	1	1	1	1	1	0	0	1	1	0	0	0	0	0	1	1	*	*	1	1	0	0	0	0	0	0	0	1	1	1	1	1	0	0	0	0	0	0	1	1
TBR_13	225628TBR	1	0	1	1	0	0	1	1	0	1	1	1	1	0	0	1	1	0	1	0	0	0	1	0	1	0	1	1	0	1	0	0	0	0	0	1	1	1	1	0	0	0	0	1	0	0	1	1
TBR_14	245796TBR	1	0	1	1	0	0	1	0	0	1	1	0	0	0	1	1	0	0	1	0	1	0	1	0	1	0	1	1	1	0	0	0	0	0	0	1	1	1	1	0	1	0	0	0	0	0	1	1
TBR_15	245815TBR	1	0	1	1	0	0	1	0	1	0	1	0	1	0	1	1	1	0	0	0	1	0	1	0	1	1	1	1	0	0	0	0	0	0	0	1	1	1	0	0	1	0	0	0	0	0	1	1
TBR_16	245835TBR	1	0	1	1	0	0	1	0	0	1	1	1	1	0	1	0	0	0	1	0	0	0	1	0	1	0	1	0	0	0	0	0	0	0	0	1	1	1	0	1	1	0	0	0	0	0	1	1
TBR_19	258879TBR	1	0	1	1	0	0	1	0	1	1	1	0	1	1	0	1	1	1	1	0	0	0	1	0	1	1	0	0	0	0	0	0	1	0	0	1	1	1	1	0	0	0	0	1	0	0	1	1
TBR_20	258917TBR	1	0	1	1	0	0	1	0	0	0	1	0	0	0	0	1	0	0	1	0	0	0	1	0	0	0	0	1	1	1	0	1	0	0	0	1	1	1	1	1	0	0	1	0	1	0	1	1
TBR_21	280991TBR	1	0	1	1	0	0	1	0	0	1	1	1	0	0	1	1	0	0	1	1	0	0	1	0	1	0	0	1	0	1	1	0	1	0	0	1	1	1	1	1	0	0	0	0	0	0	1	1
TBR_22	280995TBR	1	0	1	1	0	0	1	0	0	1	1	0	1	0	1	1	*	0	1	1	0	0	1	0	1	0	0	0	0	0	1	0	1	0	0	1	1	1	0	1	0	0	0	0	0	0	1	1
TBR_23	281038TBR	0	0	1	1	0	0	1	0	0	1	1	0	0	0	0	1	*	0	0	0	0	0	1	0	0	1	1	0	0	0	0	0	1	0	0	1	1	1	0	1	1	0	0	0	0	0	1	1
TBR_24	281208TBR	1	0	1	1	0	0	1	0	0	1	1	0	0	0	0	1	*	0	1	0	0	0	1	0	1	1	0	1	0	0	0	0	0	0	0	1	1	1	1	1	1	0	0	0	0	0	1	1
TBR_25	245929TBR_1	1	1	0	1	0	0	1	0	0	0	1	0	0	0	0	1	1	*	1	1	1	0	0	1	1	0	0	0	0	1	0	0	0	0	1	0	1	0	1	0	0	*	*	0	0	0	1	0
TBR_26	245929TBR_2	1	1	1	1	0	1	1	1	0	0	1	0	0	0	0	1	1	*	1	1	0	0	1	1	1	1	*	0	0	0	1	0	1	0	1	1	1	0	1	1	0	*	*	0	0	0	1	0
TBR_27	245929TBR_3	1	1	1	1	0	0	1	1	0	0	1	0	0	0	0	1	1	*	1	1	0	0	1	1	1	1	0	0	0	0	1	0	1	0	1	1	1	0	1	1	0	*	*	0	0	0	1	0
TBR_28	245929TBR_4	1	1	1	1	1	0	1	1	0	1	1	0	0	0	0	1	1	*	1	0	*	*	1	0	1	0	0	1	1	0	0	0	1	0	1	1	1	0	1	0	0	*	*	0	0	0	1	0
TBR_29	245929TBR_5	1	1	1	1	1	0	1	0	0	1	1	0	0	0	0	1	1	*	1	1	1	0	1	0	1	1	1	1	0	1	0	0	1	0	0	1	1	0	1	1	0	*	*	0	0	0	1	0
TBR_30	245929TBR_6	1	1	1	1	1	0	1	0	0	1	1	0	0	0	0	1	0	*	1	1	0	0	1	1	1	0	0	1	1	0	1	0	0	0	1	1	1	0	1	1	0	*	*	0	0	0	1	0
TBR_31	245929TBR_7	1	1	0	1	1	1	1	0	0	0	1	0	0	0	1	1	1	*	1	0	1	0	1	0	1	0	1	1	1	1	0	0	1	0	1	1	1	0	1	0	0	*	*	0	0	0	1	1
TBR_32	245929TBR_8	1	1	1	1	1	0	1	0	0	0	1	0	0	0	0	1	1	*	1	0	0	0	1	1	1	1	1	1	0	1	1	0	1	0	1	1	1	0	1	0	0	*	*	0	0	0	1	0
TBR_34	245929TBR_10	1	1	1	1	1	0	1	0	0	1	1	0	0	0	1	1	1	*	1	0	0	0	1	1	1	1	1	1	0	1	1	0	1	0	1	1	1	0	1	0	0	*	*	0	0	0	1	1
TBR_35	245929TBR_11	1	1	1	1	1	0	1	0	0	1	1	0	0	0	1	1	1	*	1	1	0	0	1	1	1	1	1	1	0	0	1	0	1	0	1	1	1	0	1	0	0	*	*	0	0	0	1	0
TBR_36	245929TBR_12	1	1	1	1	0	0	1	*	0	1	1	0	0	0	0	1	1	*	1	1	0	0	1	0	1	1	0	0	0	0	0	0	1	0	0	1	1	0	1	1	0	*	*	0	0	0	1	0
TBR_37	245929TBR_13	1	1	1	1	0	0	1	0	0	0	1	0	0	0	0	1	1	*	1	1	0	0	1	1	1	1	1	0	0	1	1	0	1	0	0	1	1	0	1	0	0	*	*	0	0	0	1	0
TBR_38	245929TBR_14	1	1	1	1	0	0	1	0	0	1	1	0	0	0	0	1	*	*	1	0	0	0	1	1	1	0	1	0	0	1	1	0	1	0	1	1	1	0	1	0	0	*	*	0	0	0	1	0
TBR_39	245929TBR_15	1	1	1	1	0	0	1	0	0	1	1	0	0	0	0	1	1	*	1	1	0	0	1	1	1	0	0	0	0	1	0	0	1	0	0	1	1	0	1	0	0	*	*	0	0	0	1	0
TBR_40	245929TBR_16	1	1	1	1	0	0	1	1	0	1	1	0	0	0	0	1	1	*	1	*	1	0	1	1	1	1	1	0	0	1	1	0	1	0	1	1	1	0	1	0	0	*	*	0	0	0	1	0
TBR_41	245929TBR_17	1	1	1	1	0	0	1	1	0	1	1	0	0	0	0	1	1	*	1	0	1	0	1	1	1	0	0	0	0	1	1	0	1	0	0	1	1	0	1	0	0	*	*	0	0	0	1	0
TBR_42	245929TBR_18	1	1	1	1	1	0	1	0	0	1	1	0	0	0	0	1	1	*	1	1	0	0	1	1	1	1	0	0	0	1	1	0	1	0	0	1	1	0	1	1	0	*	*	0	0	0	1	0
TBR_43	245929TBR_19	1	1	1	1	1	1	1	*	0	1	1	0	0	0	0	1	1	*	1	0	0	0	1	1	1	0	0	0	0	1	1	0	1	0	1	1	1	0	1	1	0	*	*	0	0	0	1	0
TBR_44	245929TBR_20	1	1	1	1	0	0	1	0	*	0	1	*	0	*	1	1	1	*	1	1	0	0	1	0	1	0	0	0	1	0	0	0	1	0	0	1	1	0	1	0	0	*	*	0	0	0	1	0
TBR_45	245929TBR_21	1	1	1	1	0	0	1	0	0	0	1	0	0	0	0	1	*	*	1	0	0	0	1	1	1	0	0	0	0	1	0	0	1	0	1	1	1	0	1	1	0	*	*	0	0	0	1	0
TBR_46	245929TBR_22	1	1	1	1	1	0	1	1	0	1	1	0	0	0	0	1	1	*	1	1	0	0	1	1	1	1	1	0	0	0	1	0	1	0	1	1	1	0	1	0	0	*	*	0	0	0	1	1
TBR_47	245929TBR_23	1	1	1	1	0	0	1	1	0	0	1	0	0	0	0	1	1	*	1	0	1	0	1	1	1	1	0	1	0	1	1	0	0	0	1	1	1	0	1	0	0	*	*	0	*	0	1	0
TBR_48	245929TBR_24	1	1	1	1	1	1	1	0	0	1	1	*	0	0	0	1	1	*	1	1	0	0	1	1	1	0	1	0	0	1	1	0	1	0	0	1	1	0	1	0	*	*	*	0	0	0	1	0
STO_1	2618STO	1	0	0	0	0	1	1	0	0	0	0	0	0	0	1	0	1	*	0	1	1	0	0	0	0	0	1	0	1	1	0	1	1	1	0	0	1	0	0	*	*	*	1	0	1	*	1	1
STO_3	2092STO	0	0	0	0	0	0	1	0	0	0	0	0	0	0	0	0	1	*	0	1	1	1	0	0	0	0	1	0	0	0	0	0	1	0	0	0	1	0	0	0	0	0	0	0	0	0	1	1
STO_5	2619STO	0	0	0	0	0	1	1	0	0	0	0	0	1	0	0	0	1	0	0	1	1	0	0	0	0	0	1	0	1	1	0	*	*	*	0	0	1	0	0	0	0	1	0	0	1	0	1	1
STO_6	4018STO	0	0	0	0	0	1	1	0	0	0	0	0	0	1	0	0	0	0	0	1	1	0	0	0	0	0	1	0	1	1	0	*	*	*	0	0	1	0	0	0	0	0	1	0	0	0	1	1
STO_7	7197STO	0	0	0	0	0	0	1	0	0	0	0	0	1	0	1	0	1	0	0	1	1	0	0	0	0	0	1	0	1	1	0	*	*	*	0	0	1	0	0	0	0	1	0	0	0	0	1	1
STO_8	4013STO	1	0	0	0	0	0	1	0	0	0	0	0	0	1	1	0	0	0	0	1	1	1	0	0	0	0	1	0	1	1	0	*	*	*	0	1	1	0	0	1	0	0	1	0	0	0	1	1
STO_9	7110STO	1	0	0	0	1	1	1	0	0	0	0	0	0	0	0	1	0	0	0	1	1	0	0	0	0	0	1	0	1	1	0	0	1	1	1	0	1	0	0	0	0	0	1	0	0	0	1	1
STO_11	7113STO	1	0	0	0	1	1	1	0	0	0	0	0	0	0	0	0	0	1	0	1	1	0	0	0	0	0	1	0	1	1	0	0	1	0	0	0	1	0	0	0	0	0	1	0	0	0	1	1
STO_12	1334STO	1	0	1	1	1	0	1	1	0	0	1	0	0	0	1	1	1	*	1	1	0	0	1	0	1	0	0	0	0	1	0	0	0	0	0	1	1	1	0	0	0	1	0	0	0	*	1	1
STO_13	9STO	0	0	0	0	0	1	1	0	0	0	0	0	0	0	1	0	0	0	0	1	1	1	0	0	0	0	1	0	1	1	0	1	1	1	0	0	1	0	0	0	0	0	1	0	0	*	1	1
STO_14	2710STO	0	0	0	0	0	0	1	0	0	0	0	0	0	0	0	0	1	1	0	1	1	1	0	0	0	0	1	0	1	1	0	1	1	0	0	0	1	0	0	0	0	0	1	0	0	*	1	1
STO_15	1333STO	0	0	0	0	0	0	1	0	0	0	0	0	0	0	0	0	1	1	0	1	1	1	0	1	0	0	1	0	1	1	0	1	1	1	0	0	1	0	0	0	0	0	1	0	0	*	1	1
STO_16	2261STO	0	0	0	0	0	0	1	0	0	0	0	0	0	0	1	0	0	0	0	1	1	1	0	0	0	0	1	0	1	1	0	0	0	1	0	0	1	0	0	0	0	0	1	0	0	*	1	1
STO_17	2714STO	0	0	0	0	0	0	1	0	0	0	0	0	1	0	1	0	1	0	0	1	1	1	0	0	0	0	1	0	1	1	0	0	1	1	0	0	1	0	0	0	0	1	0	0	0	*	1	1
STO_19	7201STO	0	0	1	0	*	1	1	*	0	0	0	0	1	0	1	0	1	*	0	0	1	1	0	0	0	0	0	1	0	1	1	0	1	1	0	1	1	0	0	1	0	1	0	1	0	0	1	1
STO_20	1331STO	1	0	0	1	*	1	1	*	0	0	0	0	0	0	1	0	0	*	0	0	1	1	0	0	0	0	0	1	0	1	1	0	1	1	0	0	1	0	0	0	0	0	1	0	0	0	1	1
STO_21	12STO_2	0	0	0	0	*	0	1	*	0	0	0	0	0	0	1	0	0	*	0	0	1	1	0	0	0	0	0	1	0	1	1	0	1	1	0	0	1	0	0	0	0	0	1	0	0	0	1	1
STO_22	2243STO	0	0	0	0	0	0	1	0	0	0	0	0	0	0	1	0	0	1	0	1	0	0	0	0	0	0	1	0	1	1	0	0	1	*	0	0	1	0	0	0	0	0	1	0	0	0	1	1
STO_23	2712STO	0	0	0	0	0	0	1	0	0	0	0	0	0	0	0	1	0	0	0	1	0	0	0	0	0	0	1	0	1	1	0	0	1	*	0	0	1	0	0	0	0	0	1	0	0	0	1	0
STO_24	7200STO_1	0	0	0	0	0	0	1	0	0	0	0	0	0	0	1	0	0	0	0	1	0	0	0	*	0	0	1	0	1	1	0	0	1	*	0	0	1	0	0	1	0	0	1	0	0	0	1	1
STO_25	2715STO	0	0	*	0	1	1	1	*	0	0	0	0	0	0	1	0	0	0	0	1	1	0	0	0	0	0	1	0	1	1	0	0	0	0	0	0	1	0	0	0	0	0	0	*	0	0	1	1
STO_26	2255STO	0	0	*	0	1	0	1	*	0	0	0	0	0	*	1	0	*	0	0	1	1	0	0	0	0	1	1	0	1	1	1	0	0	1	0	0	1	0	0	0	0	0	1	*	0	0	1	1
STO_27	28STO	0	0	*	0	1	0	1	*	0	0	0	0	0	0	1	0	0	0	0	1	1	0	0	0	0	0	1	0	1	1	0	0	0	1	0	0	1	0	0	0	0	0	0	*	0	0	1	1
STO_28	2709STO	*	*	*	0	1	1	1	*	0	0	0	0	1	0	1	0	1	0	0	1	1	0	0	0	0	0	1	0	1	1	0	0	0	1	0	0	1	0	0	0	0	1	0	*	1	0	1	0
STO_29	2094STO	*	*	*	*	*	0	1	*	0	0	0	0	*	*	*	*	*	1	0	1	*	0	0	0	0	0	1	0	1	1	0	0	0	1	0	0	1	0	0	0	0	0	1	*	0	1	1	1
STO_30	4017STO	0	0	0	0	0	0	1	0	0	0	0	0	0	0	1	0	0	0	0	1	1	0	0	0	0	0	1	0	1	1	0	0	0	1	0	0	1	0	0	0	0	0	1	0	0	*	1	1
STO_31	2337STO	0	0	0	0	0	1	1	0	0	0	0	0	0	0	1	0	0	0	0	1	1	0	0	0	0	0	1	0	1	1	0	0	1	1	0	0	1	0	0	0	0	0	1	0	0	*	1	1
STO_33	2220STO	1	0	0	0	0	0	1	0	0	0	0	0	1	0	1	0	1	0	0	1	1	0	0	0	0	0	1	0	1	1	0	0	1	0	0	0	1	0	0	0	0	1	0	0	0	0	1	1
STO_34	7198STO	1	1	0	0	0	0	1	0	0	0	0	0	0	0	1	0	0	0	0	1	1	0	0	0	0	0	1	0	1	1	0	0	1	0	0	0	1	0	0	0	0	0	1	0	0	0	1	1
STO_35	1332STO	0	0	0	0	0	1	1	0	0	0	0	0	0	0	1	0	0	0	0	1	*	*	0	0	0	0	1	0	1	1	0	0	0	1	0	0	1	0	0	0	0	0	1	0	0	0	1	1
STO_36	595472STO_1	0	*	0	0	0	0	1	0	0	0	0	0	0	0	1	0	0	0	1	1	1	0	0	0	0	0	1	0	1	1	0	0	1	1	0	1	1	0	0	0	0	0	0	0	0	0	1	1
STO_37	595472STO_2	0	*	0	0	0	0	1	0	0	0	0	0	0	0	1	0	0	0	1	1	1	0	0	0	0	0	1	0	1	1	0	0	1	0	0	1	1	0	0	0	0	0	1	0	0	0	1	1
STO_38	595472STO_3	0	*	0	0	0	0	1	0	0	0	0	0	0	0	1	0	0	1	*	1	1	0	0	0	0	0	1	0	1	1	0	0	1	0	0	1	1	0	0	0	0	0	1	0	0	0	1	1
STO_39	595472STO_4	0	*	0	0	0	0	1	0	0	0	0	0	0	0	1	0	0	0	*	1	1	0	0	0	0	0	1	0	1	1	0	0	1	0	0	0	1	0	0	0	0	0	1	0	0	0	1	1
STO_40	595472STO_5	0	*	0	0	0	0	1	0	0	0	0	0	0	0	1	0	0	0	1	1	1	0	0	0	0	0	1	0	1	1	0	0	1	1	0	0	1	0	0	0	0	0	1	0	0	0	1	1
STO_41	595472STO_6	0	*	0	0	0	0	1	0	0	0	0	0	0	0	1	0	0	0	1	1	1	0	0	0	0	0	1	0	1	1	0	0	1	0	0	1	1	0	0	0	0	0	0	0	0	0	1	1
STO_42	595472STO_7	0	*	0	0	0	0	1	0	0	0	0	0	0	0	1	0	0	1	*	1	1	0	0	0	0	0	1	0	1	1	0	0	1	0	1	0	1	0	0	0	0	0	1	0	0	0	1	1
STO_44	595472STO_9	0	*	0	0	0	0	1	0	0	0	0	0	0	0	1	0	0	1	1	1	1	0	0	0	0	0	1	0	1	1	0	0	1	0	0	0	1	0	0	0	0	0	1	0	0	0	1	1
STO_45	595472STO_10	0	*	0	0	0	0	1	0	0	0	0	0	0	0	1	0	0	0	1	1	1	0	0	0	0	0	1	0	1	1	0	0	1	0	0	1	1	0	0	0	0	0	1	0	0	0	1	1
STO_46	595472STO_11	0	*	0	0	0	0	1	0	0	0	0	0	0	0	1	0	0	1	1	1	1	0	0	0	0	0	1	0	1	1	0	0	1	0	0	1	1	0	0	0	0	0	1	0	0	0	1	1
STO_47	595472STO_12	0	*	0	0	0	0	1	0	0	0	0	0	0	0	1	0	0	1	1	1	1	0	0	0	0	0	1	0	1	1	0	0	1	0	1	0	1	0	0	0	0	0	1	0	0	0	1	1
STO_48	595472STO_13	0	*	0	0	0	0	1	0	0	0	0	0	0	0	1	0	0	0	*	1	1	0	0	0	0	0	1	0	1	1	0	0	1	0	0	1	1	0	0	0	0	0	1	0	0	0	1	1
STO_49	595472STO_14	0	*	0	0	0	0	1	0	0	0	0	0	0	0	1	0	0	0	*	1	1	0	0	0	0	0	1	0	1	1	0	0	1	0	0	1	1	0	0	0	0	0	1	0	0	0	1	1
STO_50	595472STO_15	0	*	0	0	0	0	1	0	0	0	0	0	0	0	1	0	0	0	*	1	1	0	0	0	0	0	1	0	1	1	0	0	1	0	0	0	1	0	0	0	0	0	1	0	0	0	1	1
STO_51	595472STO_16	0	*	0	0	0	0	1	0	0	0	0	0	0	0	1	0	0	0	1	1	1	0	0	0	0	0	1	0	1	1	0	0	1	0	0	0	1	0	0	0	0	0	1	0	0	0	1	1
STO_52	595472STO_17	0	*	0	0	0	0	1	0	0	0	0	0	0	0	1	0	0	0	1	1	1	0	0	0	0	0	1	0	1	1	0	0	1	0	0	0	1	0	0	0	0	0	1	0	0	0	1	1
STO_53	595472STO_18	0	*	0	0	0	0	1	0	0	0	0	0	0	0	1	0	0	1	1	1	1	0	0	0	0	0	1	0	1	1	0	0	1	0	0	0	1	0	0	0	0	0	1	0	0	0	1	1
STO_55	595472STO_20	0	*	0	0	0	0	1	0	0	0	0	0	0	0	1	0	0	0	1	1	1	0	0	0	0	0	1	0	1	1	0	0	1	0	0	0	1	0	0	0	0	0	0	0	0	0	1	1
STO_56	595472STO_25	0	*	0	0	0	0	1	0	0	0	0	0	0	0	1	0	0	0	1	1	1	0	0	0	0	0	1	0	1	1	0	0	1	0	0	0	1	0	0	0	0	0	1	0	0	0	1	1
STO_57	595472STO_26	0	*	0	0	0	0	1	0	0	0	0	0	0	0	1	0	0	1	1	1	1	0	0	0	0	0	1	0	1	1	0	0	1	0	0	0	1	0	0	0	0	0	1	0	0	0	1	1
STO_58	595472STO_27	0	*	0	0	0	0	1	0	0	0	0	0	0	0	1	0	0	0	1	1	1	0	0	0	0	0	1	0	1	1	0	0	1	0	0	0	1	0	0	0	0	0	1	0	0	0	1	1
STN_1	4775STN	*	*	0	*	0	0	1	0	0	0	1	0	0	1	0	1	0	*	1	0	0	0	1	0	1	1	0	1	0	0	0	0	0	0	0	1	1	1	0	*	*	*	0	0	0	*	1	1
STN_2	4785STN	*	0	0	1	0	0	1	0	0	0	1	0	0	1	0	1	1	*	1	0	0	0	1	0	1	1	0	0	0	0	0	0	0	0	0	1	1	1	0	*	*	*	0	0	0	*	1	1
STN_3	4711STN	1	0	0	1	1	0	1	0	1	0	1	0	0	1	0	0	1	*	0	1	0	0	0	1	1	0	0	1	0	0	1	0	0	0	0	0	1	1	0	*	*	*	0	0	0	*	1	1
STN_4	4805STN_1	1	0	*	1	0	0	1	0	0	0	1	0	0	0	1	1	0	*	1	0	0	0	0	0	1	0	0	0	0	1	0	0	0	0	0	1	1	1	0	*	*	*	0	0	0	*	1	1
STN_5	4797STN	1	0	1	1	0	0	1	0	0	0	1	0	1	1	0	1	1	*	1	0	0	0	1	0	1	0	1	0	0	1	0	0	0	0	0	1	1	1	0	*	*	*	0	0	0	*	1	1
STN_6	4717STN	1	0	1	1	0	0	1	0	0	1	1	1	1	0	1	1	1	*	1	0	0	0	1	0	1	0	0	0	0	0	0	1	0	0	0	0	1	1	0	*	*	*	0	0	0	*	1	1
STN_7	4765STN_1	1	0	1	0	0	0	1	0	0	0	1	0	0	0	0	1	1	*	1	1	0	0	0	0	*	0	1	1	0	1	0	1	0	0	0	1	1	1	0	*	*	*	0	0	0	*	1	1
STN_8	4784STN	1	0	1	1	0	0	1	1	0	*	1	0	1	0	0	1	0	*	1	1	0	0	0	0	1	0	0	1	0	1	0	0	0	0	0	1	1	1	0	*	*	*	0	0	0	*	1	1
STN_9	4752STN	1	0	1	1	0	0	1	0	0	1	1	1	1	0	1	1	1	0	1	1	0	0	1	0	1	0	0	1	0	1	0	*	0	0	0	1	1	1	0	0	1	0	0	0	0	0	1	1
STN_10	4695STN	1	0	1	1	0	0	1	0	0	1	1	0	1	0	0	1	1	0	1	0	0	0	1	0	1	0	1	1	0	1	0	*	0	0	0	1	1	1	0	1	0	0	1	0	0	0	1	1
STN_11	4755STN	1	0	1	1	0	0	1	0	0	1	1	0	0	0	0	1	1	0	1	0	0	0	1	0	1	0	1	0	0	0	0	0	0	0	0	1	1	1	0	0	0	0	0	0	*	0	1	1
STN_12	4801STN_1	1	0	0	1	0	0	1	0	0	1	1	0	1	0	0	1	1	0	1	0	0	0	*	0	*	0	0	0	0	1	0	0	0	0	0	0	1	1	0	1	0	0	1	0	0	0	0	1
STN_13	4749STN_1	*	*	*	0	0	0	1	0	0	0	1	0	0	0	0	1	0	0	1	1	0	0	1	0	1	0	0	0	0	1	0	0	0	0	0	1	1	1	0	1	0	0	0	0	0	0	1	1
STN_14	4698STN	1	0	1	1	0	0	1	0	0	0	1	0	1	0	0	1	1	0	1	0	0	0	1	0	0	0	1	0	0	1	0	1	0	0	0	1	1	1	0	1	0	0	0	0	*	0	1	1
STN_15	4703STN	1	0	1	1	0	0	1	0	0	1	1	0	1	0	0	1	1	0	1	1	0	0	0	1	1	0	1	*	0	0	0	1	0	0	0	1	1	1	1	1	0	0	0	0	0	0	1	1
STN_16	4709STN	1	0	1	1	1	0	1	1	0	1	1	0	1	0	1	1	1	0	0	0	0	0	1	1	1	0	0	1	0	1	0	1	0	0	0	1	1	1	0	1	0	1	1	1	1	0	1	1
STN_17	4691STN	*	1	0	1	*	0	1	0	0	1	1	0	1	1	0	1	1	0	1	0	0	0	0	*	1	0	0	0	0	1	0	0	0	0	0	1	1	1	0	0	0	0	1	0	*	0	1	1
STN_18	4794STN	1	0	0	1	1	0	1	1	0	1	1	0	1	0	1	1	1	1	1	1	0	0	1	1	1	0	0	0	1	1	0	*	0	0	0	1	1	1	0	0	0	0	1	*	*	*	1	1
STN_20	4796STN_1	*	*	*	1	0	0	1	0	0	0	1	0	0	0	0	1	1	0	1	1	0	0	1	0	1	0	1	0	0	0	0	0	0	0	0	1	1	1	0	0	0	0	0	0	0	0	1	1
STN_21	4720STN	*	*	0	1	0	0	1	0	0	0	1	0	0	0	0	1	1	0	1	0	0	0	1	0	1	0	0	0	0	1	0	1	0	0	0	1	1	1	0	1	0	0	0	0	*	0	1	1
STN_22	4741STN	1	0	1	1	0	0	1	0	0	0	1	0	1	0	0	1	1	0	1	0	0	0	1	0	1	0	0	1	0	0	0	*	*	*	0	1	1	1	1	0	0	0	0	0	0	0	1	1
STN_24	4704STN	1	0	0	1	0	0	1	0	0	0	1	0	0	0	0	1	1	0	1	1	0	0	1	0	1	1	0	0	0	0	0	0	1	0	0	1	1	1	0	0	0	0	0	0	0	*	1	1
STN_25	4768STN	1	0	1	1	0	0	1	0	0	0	1	0	1	0	0	1	0	0	1	0	0	0	1	0	1	0	0	1	0	0	0	0	1	0	0	1	1	1	0	0	1	0	0	0	0	*	1	1
STN_26	4694STN	1	0	1	1	0	0	1	0	0	0	1	0	1	1	0	1	0	0	1	0	0	0	1	0	1	0	0	1	0	0	0	0	1	0	0	1	1	1	0	0	1	0	0	0	0	*	1	1
STN_27	4782STN_1	1	0	0	1	0	0	1	0	0	0	1	1	0	1	1	1	1	0	1	1	0	0	1	0	1	0	0	0	0	1	0	0	1	0	0	1	1	1	0	0	1	0	0	0	0	*	1	1
STN_28	4803STN	1	1	0	1	0	0	1	0	0	0	1	0	0	1	1	1	1	0	1	0	0	0	1	0	1	0	1	0	0	0	0	0	1	0	0	1	1	1	0	0	1	0	0	0	0	*	1	1
STN_29	4809STN	1	0	0	1	0	0	1	0	0	0	1	1	0	0	0	1	1	0	1	0	0	0	1	0	1	0	0	1	0	0	0	0	1	0	0	1	1	1	0	1	1	0	0	0	0	*	1	1
STN_30	4693STN	1	0	1	1	0	0	1	0	0	0	1	0	0	0	1	1	1	0	1	1	0	0	1	0	1	0	0	0	0	0	0	0	0	1	0	1	1	1	0	0	1	0	0	0	0	*	1	1
STN_31	4699STN	1	0	1	0	0	0	1	0	0	0	1	0	0	0	1	1	1	0	1	0	0	1	0	0	1	0	1	1	0	1	0	0	1	*	0	1	1	1	0	1	0	1	0	0	0	0	1	0
STN_32	4715STN	1	0	*	1	0	0	1	0	0	0	1	1	0	0	*	1	1	0	1	1	0	0	0	0	1	0	0	1	0	0	0	0	1	*	0	1	1	1	0	1	0	0	0	0	0	0	1	0
STN_33	4875STN	1	0	0	1	1	0	1	1	0	0	1	0	0	0	*	1	1	0	1	0	0	1	0	0	1	1	0	1	0	0	0	0	1	*	0	1	1	1	0	1	1	1	0	0	0	1	1	0
STN_34	4710STN	1	1	*	1	1	0	1	*	0	1	1	0	0	1	*	1	1	1	1	0	0	1	0	0	1	0	1	0	0	0	0	0	0	0	0	1	1	1	1	0	1	0	0	*	0	0	1	0
STN_35	4762STN	1	0	*	1	1	0	1	*	0	1	*	0	0	1	*	1	0	0	1	1	0	1	0	0	0	0	0	0	0	1	0	0	1	0	0	1	1	1	0	1	1	0	0	*	0	0	1	0
STN_36	4733STN	1	0	*	0	0	0	1	*	0	0	1	0	0	0	*	1	0	0	1	1	0	1	0	0	1	0	0	1	0	1	0	0	0	1	0	1	1	1	1	0	1	0	0	*	0	1	1	0
STN_37	4878STN	1	0	*	0	0	0	1	*	0	0	1	0	0	0	*	1	0	0	1	1	0	0	0	0	1	0	0	0	0	1	0	0	0	0	0	1	1	1	0	0	1	0	0	*	0	0	1	0
STN_38	7202STN	1	0	*	1	1	0	1	*	0	0	1	0	0	0	*	1	1	1	1	1	0	*	0	0	1	0	1	1	1	1	0	0	0	0	0	0	1	1	1	0	0	0	0	*	0	1	1	1
STN_39	4777STN	1	0	*	1	1	0	1	*	0	0	1	0	0	1	*	1	1	0	1	0	0	1	0	0	1	0	0	0	1	1	0	0	0	0	0	1	1	1	0	0	0	0	0	*	0	0	1	0
STN_40	4740STN	1	0	1	1	0	0	1	0	0	0	1	0	0	0	0	1	1	0	1	0	0	0	1	0	1	0	0	0	0	1	0	0	0	0	0	1	1	1	0	0	0	0	0	*	*	*	1	1
STN_41	4780STN	1	0	0	1	0	0	1	0	0	0	1	0	0	0	0	1	1	0	1	0	0	0	1	0	1	0	1	1	0	0	0	0	0	0	0	1	1	1	0	0	0	0	0	*	*	*	1	1
STN_42	4786STN	1	0	1	1	0	0	1	1	0	0	1	1	0	1	0	1	0	0	1	1	0	0	1	0	1	0	0	0	0	1	0	0	0	0	0	1	1	1	0	0	*	0	0	*	*	*	1	1
STN_43	7196STN	1	0	1	1	0	0	1	0	0	1	1	0	0	0	0	1	*	0	*	0	0	0	1	0	1	0	1	1	0	0	0	0	0	0	0	1	1	1	0	0	1	0	0	*	*	*	1	1
STN_44	4770STN	1	0	1	0	0	0	1	0	0	0	1	0	0	1	1	1	1	0	1	0	0	0	1	0	1	1	1	1	0	0	0	0	0	0	0	1	1	0	0	1	*	0	0	0	0	*	1	1
STN_45	4801STN_2	1	0	1	1	0	0	1	0	0	1	1	0	0	1	1	1	1	0	1	0	0	0	1	0	1	0	1	0	0	0	0	0	1	1	0	1	1	1	0	1	0	0	0	*	*	*	1	1
STN_46	4796STN_2	1	0	1	1	0	0	1	0	0	0	1	0	0	0	0	1	1	0	1	0	0	0	1	0	1	0	1	1	0	0	0	0	1	0	0	1	1	1	0	1	0	0	0	*	*	*	1	1
STN_50	4765STN_2	1	0	0	1	0	0	1	0	1	0	1	0	0	0	0	1	1	0	1	0	0	0	1	0	1	0	0	1	0	1	0	0	0	0	0	1	1	1	0	0	0	0	0	0	0	*	1	1
STN_51	545980STN	1	0	1	1	0	0	1	0	1	0	1	0	*	0	1	1	0	0	1	0	0	0	1	0	1	0	0	0	0	0	0	1	0	0	0	1	1	1	0	1	1	0	0	0	0	0	1	1
STN_52	458393STN	1	0	1	1	0	0	1	0	0	0	1	0	0	0	*	1	1	0	1	0	0	0	1	0	1	0	0	1	1	1	0	0	0	0	0	1	1	1	0	0	0	0	0	0	0	0	1	1
STN_54	195188STN	1	0	0	1	0	0	1	1	0	0	1	0	0	0	0	1	1	0	1	0	0	0	1	0	1	0	1	1	1	0	0	0	0	0	0	1	1	1	1	0	1	0	0	0	0	0	1	1
STN_55	195204STN	1	*	0	1	0	0	1	0	0	0	1	0	0	1	1	1	1	0	1	0	1	0	0	0	1	0	1	1	0	1	0	0	1	1	0	1	1	0	0	1	0	*	0	0	0	0	1	*
STN_56	195214STN	1	0	0	1	0	0	1	0	0	0	1	0	1	0	0	1	1	0	1	0	0	0	1	0	1	0	1	1	0	1	0	0	0	0	0	1	1	1	0	0	0	0	0	0	0	0	1	1
STN_57	205526STN	1	0	0	1	0	0	1	0	0	0	1	0	1	0	0	1	1	0	1	0	0	0	1	0	1	0	0	1	0	0	0	0	0	0	0	1	1	1	1	1	1	0	0	1	0	0	1	1
STN_58	205527STN	1	0	0	1	0	0	1	0	0	0	1	1	1	0	0	1	1	0	1	0	0	0	1	0	1	0	0	1	0	1	0	0	0	0	0	1	1	1	1	1	0	0	0	1	0	0	1	1
STN_59	234015STN	1	0	0	0	0	0	1	0	0	0	1	0	1	0	0	1	1	0	1	0	0	0	1	0	1	1	1	0	0	0	1	0	0	0	0	1	1	1	1	0	0	0	0	0	0	1	1	1
STN_60	230512STN	1	0	1	1	0	0	1	0	0	0	1	0	0	0	0	1	1	0	1	0	0	0	1	0	1	0	0	1	0	1	0	0	0	0	0	1	1	1	1	1	0	0	0	0	0	0	1	1
STN_61	230513STN	1	0	1	1	0	0	1	0	0	0	1	0	1	0	0	1	1	0	1	0	0	0	1	0	1	0	1	1	1	0	0	0	0	0	0	1	1	1	1	0	0	0	0	0	0	0	1	1
STN_62	234011STN	1	1	1	1	0	0	1	0	0	0	1	0	1	1	0	1	1	0	1	0	0	0	1	0	1	0	1	0	0	0	0	0	0	0	0	1	1	1	1	1	0	0	0	0	0	0	1	1
STN_63	234012STN	1	0	1	1	0	0	1	0	0	0	1	0	1	0	0	1	1	0	1	0	0	0	1	0	1	0	0	0	0	0	0	0	0	0	0	0	1	1	1	0	0	0	0	0	0	0	1	1
STN_64	234012STN_1	1	1	0	1	0	0	1	1	0	0	1	0	0	0	0	1	1	*	1	0	0	0	1	0	1	0	0	0	0	1	0	0	0	0	0	1	1	0	1	0	0	*	*	0	0	0	1	0
STN_65	234012STN_2	1	1	1	1	0	0	1	0	*	0	1	0	1	0	0	1	1	*	1	0	0	0	1	0	1	0	0	0	0	0	0	0	0	0	0	1	1	1	1	0	0	*	*	0	0	0	1	0
STN_66	234012STN_3	1	1	1	1	0	0	1	0	0	0	1	0	1	0	0	1	1	*	1	0	0	0	1	0	1	0	1	0	0	1	0	0	0	0	0	1	1	1	1	0	0	*	*	0	0	0	1	0
STN_67	234012STN_4	1	1	1	1	0	0	1	1	0	0	1	0	0	0	0	1	1	*	1	0	0	0	1	0	1	0	0	0	0	1	0	0	0	0	0	1	1	1	1	0	0	*	*	0	0	0	1	0
STN_68	234012STN_5	1	1	1	1	0	0	1	1	0	0	1	0	0	0	0	1	1	*	1	0	0	0	1	0	1	0	0	0	0	1	0	0	0	0	0	1	1	1	1	0	0	*	*	0	0	0	1	0
STN_69	234012STN_6	1	0	0	1	0	0	1	0	0	0	1	0	1	0	0	1	1	*	1	0	0	0	1	0	1	0	0	0	0	1	0	0	0	0	0	1	1	0	1	0	0	*	*	0	0	0	1	0
STN_70	234012STN_7	1	0	0	0	0	0	1	1	0	0	1	0	0	0	0	1	1	*	1	0	0	0	1	0	1	0	0	1	0	1	0	0	0	0	0	1	1	1	1	0	0	*	*	0	0	0	1	0
STN_71	234012STN_8	1	1	1	1	0	0	1	0	0	0	1	0	0	0	0	1	1	*	1	0	0	0	1	0	1	0	0	0	0	1	0	0	0	0	0	1	1	1	1	0	0	*	*	0	0	0	1	0
STN_72	234012STN_9	1	1	0	0	0	0	1	0	0	0	1	0	*	0	0	1	1	*	1	0	0	0	1	0	1	0	0	0	0	0	0	0	0	0	0	1	1	1	1	0	0	*	*	0	0	0	1	0
STN_73	234012STN_10	1	1	0	1	0	0	1	1	0	0	1	0	0	0	0	1	1	*	1	0	0	0	1	0	1	0	0	0	0	0	0	0	0	0	0	1	1	1	1	0	0	*	*	0	0	0	1	0
STN_74	234012STN_11	1	1	1	1	0	0	1	0	0	0	1	0	1	0	0	1	1	*	1	0	0	0	1	0	1	0	0	0	0	0	0	0	0	0	0	1	1	0	1	0	0	*	*	0	0	0	1	0
STN_75	234012STN_12	1	1	1	1	0	0	1	1	*	0	1	0	1	0	0	1	1	*	1	0	0	0	1	0	1	0	0	0	0	1	0	0	0	0	0	1	1	1	1	0	0	*	*	0	0	0	1	0
STN_76	234012STN_13	1	1	1	1	0	0	1	0	0	0	1	0	0	0	0	1	1	*	1	0	0	0	1	0	1	0	0	0	0	1	0	0	0	0	0	1	1	1	1	0	0	*	*	0	0	0	1	0
STN_77	234012STN_14	1	1	1	0	0	0	1	0	0	0	1	0	0	0	0	1	1	*	1	0	0	0	1	0	1	0	0	1	0	0	0	0	0	0	0	1	1	1	1	0	0	*	*	0	0	0	1	0
STN_78	234012STN_15	1	0	1	0	0	0	0	0	0	0	1	0	0	0	0	1	0	*	1	0	0	0	1	0	1	0	1	1	0	0	0	0	0	0	0	1	1	1	1	0	0	*	*	0	0	0	1	0
STN_80	234012STN_17	1	1	1	1	0	0	1	0	0	0	1	0	0	0	0	1	1	*	1	0	0	0	1	0	1	0	1	1	0	1	0	0	0	0	0	1	1	0	1	0	0	*	*	0	0	0	1	0
STN_81	234012STN_18	1	1	1	1	0	0	1	0	0	0	1	0	1	1	0	1	1	*	1	0	0	0	1	0	1	0	0	0	0	1	0	0	0	0	0	1	1	0	1	0	0	*	*	0	0	0	1	0
STN_82	234012STN_19	1	1	1	1	0	0	1	0	0	0	1	0	0	0	0	1	1	*	1	0	0	0	1	0	1	0	1	1	0	0	0	0	0	0	0	1	1	1	1	0	0	*	*	0	0	0	1	0
STN_83	234012STN_20	1	1	1	1	0	0	1	1	0	0	1	0	0	0	0	1	1	*	1	0	0	0	1	0	1	0	1	0	0	0	0	0	0	0	0	1	*	1	1	0	0	*	*	0	0	0	1	0
STN_84	234012STN_21	1	1	1	1	0	0	1	1	0	0	1	0	1	0	0	1	1	*	1	0	0	0	1	0	1	0	0	0	0	0	0	0	0	0	0	1	1	1	1	0	0	*	*	0	0	0	1	0
STN_85	234012STN_22	1	1	0	1	0	0	1	0	0	0	1	0	0	0	0	1	1	*	1	0	0	0	1	0	1	0	0	0	0	0	0	0	0	0	0	1	1	1	1	0	0	*	*	0	0	0	1	0
STN_86	234012STN_23	1	1	1	1	0	0	1	1	0	0	1	0	1	0	0	1	1	*	1	0	0	0	1	0	1	0	0	0	0	1	0	0	0	0	0	1	1	0	1	0	0	*	*	0	0	0	1	0
STN_87	234012STN_24	1	1	1	1	0	0	1	0	0	0	1	0	0	0	0	1	1	*	1	0	0	0	1	0	1	0	1	0	0	0	0	0	0	0	0	1	1	0	1	0	0	*	*	0	0	0	1	0
ACL_4	3741ACL	1	1	0	0	0	0	1	1	0	0	0	1	0	0	0	0	1	1	0	1	0	0	1	1	0	1	1	0	0	1	0	*	0	0	1	1	1	0	0	0	1	0	0	0	0	0	1	1
ACL_12	3058ACL	1	1	0	0	0	0	1	1	0	0	1	1	0	0	0	0	1	0	0	1	0	0	1	1	0	1	1	0	0	1	0	0	1	0	1	1	1	0	0	0	1	0	0	0	0	0	1	1
ACL_17	2523ACL	1	0	0	0	0	0	1	1	0	0	0	1	0	0	0	0	1	0	0	1	0	0	1	1	0	0	1	0	0	1	0	0	0	0	1	1	1	0	0	0	1	0	0	0	0	0	1	1
ACL_18	2113ACL	1	0	0	0	0	0	1	1	0	0	0	1	0	0	0	0	1	0	0	1	0	0	1	1	0	1	1	0	0	1	0	0	0	0	1	1	1	0	0	0	1	0	0	0	0	0	1	1
ACL_23	7097ACL	1	1	0	0	1	0	1	0	0	0	1	0	0	0	0	0	1	0	0	1	0	0	0	1	0	1	1	0	0	1	0	1	1	1	1	1	1	0	0	0	*	0	0	0	0	0	1	1
ACL_27	3499ACL	1	1	0	0	0	0	0	0	0	0	1	0	0	0	*	0	0	1	0	1	0	0	0	1	0	1	1	0	0	1	0	1	1	0	1	1	1	1	0	0	*	*	0	0	0	0	1	1
ACL_28	7093ACL	1	1	0	0	1	0	1	0	0	0	1	0	0	0	0	0	1	1	0	1	0	0	0	1	0	0	1	1	0	1	0	1	1	0	1	1	1	0	0	0	0	0	0	0	0	0	1	1
ACL_29	1167ACL	1	1	0	0	1	0	1	0	0	0	1	0	0	0	0	0	1	1	0	1	0	0	0	1	0	1	1	0	0	1	0	1	1	0	1	1	1	0	0	0	0	0	0	0	0	0	1	1
ACL_30	7131ACL	1	1	0	0	1	0	0	0	0	0	1	0	0	0	0	0	0	1	0	1	0	0	0	1	0	0	1	0	0	1	0	1	0	0	1	1	1	0	0	0	0	0	0	0	0	0	1	1
ACL_31	5696ACL	1	1	0	0	1	0	1	0	0	0	1	0	0	0	0	0	1	1	0	1	0	0	0	1	0	1	1	0	0	1	0	1	1	0	1	1	1	0	0	0	0	0	0	0	0	0	1	1
ACL_32	7109ACL	1	*	0	0	1	0	1	0	0	0	1	0	0	0	0	0	1	*	0	1	0	0	1	1	0	1	1	0	0	0	1	1	0	1	0	1	1	0	0	0	0	0	0	0	0	0	1	1
ACL_33	3769ACL	1	*	0	0	1	0	1	0	0	0	1	0	0	0	0	0	1	*	0	1	0	0	0	1	0	1	1	0	0	0	1	1	0	1	0	1	1	0	0	0	0	0	0	0	0	0	1	1
ACL_34	3768ACL	1	*	0	0	0	0	0	0	0	0	1	0	0	0	0	0	1	*	0	1	0	0	0	1	1	0	1	0	0	0	0	1	0	0	0	1	1	0	0	0	1	0	0	0	0	0	1	1
ACL_35	3775ACL	1	1	0	0	0	0	1	0	0	0	1	0	0	0	1	0	0	1	0	1	0	0	0	1	0	1	1	0	0	0	0	1	1	0	1	1	1	*	0	0	0	0	0	0	0	1	1	1
ACL_36	82ACL	1	1	0	0	0	0	0	1	0	0	1	0	0	0	0	0	1	1	0	1	0	0	1	1	0	1	1	0	0	0	1	1	1	1	1	1	1	0	0	1	1	0	0	0	0	1	1	1
ACL_37	7329ACL	1	1	0	0	0	0	1	0	0	0	1	0	0	0	0	0	1	1	0	1	0	0	0	1	0	1	1	0	0	1	0	0	1	0	1	1	1	0	0	0	0	0	0	0	0	0	1	1
ACL_38	1168ACL	1	1	0	0	0	0	1	0	0	0	1	0	0	0	0	0	1	0	0	1	0	0	0	1	0	1	1	1	0	1	0	0	1	0	1	1	1	0	0	0	0	0	0	0	0	0	1	1
ACL_39	82ACL_1	1	1	0	0	0	0	0	0	0	0	0	1	0	0	0	0	1	1	0	1	0	0	1	1	0	1	1	0	0	0	1	1	1	1	1	1	1	0	0	0	1	0	0	0	0	0	1	1
ACL_40	82ACL_2	1	1	0	0	0	0	0	0	0	0	1	1	0	0	0	0	1	1	0	1	0	0	1	1	0	1	1	0	0	0	1	1	1	1	1	1	1	0	0	0	1	0	0	0	0	0	1	1
ACL_41	82ACL_3	*	1	0	0	0	0	0	0	0	0	1	1	0	0	0	0	1	1	0	1	0	0	1	1	0	1	1	0	0	0	1	1	1	1	1	1	1	0	0	0	1	0	0	0	0	0	1	1
ACL_42	82ACL_4	1	1	0	0	0	0	0	0	0	0	0	1	0	0	0	0	1	1	0	1	0	0	1	1	0	1	1	0	0	0	1	1	1	1	1	1	1	0	0	0	1	0	0	0	0	0	1	1
ACL_43	82ACL_5	*	*	0	0	0	0	0	0	0	0	*	1	0	0	0	0	1	1	0	1	0	0	1	1	0	1	1	0	0	0	1	1	1	1	1	1	1	0	0	0	1	0	0	0	0	0	1	1
ACL_44	82ACL_6	1	*	0	0	0	0	0	0	0	0	1	0	0	0	0	0	1	1	0	1	0	0	1	1	0	1	1	0	0	0	1	1	1	0	1	1	1	0	0	0	1	0	0	0	0	0	1	1
ACL_45	82ACL_7	1	1	0	0	0	0	0	0	0	0	1	0	0	0	0	0	1	1	0	1	0	0	1	1	0	1	1	0	0	0	1	1	1	0	1	1	1	0	0	0	1	0	0	0	0	0	1	1
ACL_46	82ACL_8	1	1	0	0	0	0	0	0	0	0	1	0	0	0	0	0	1	1	0	1	0	0	1	1	0	1	1	0	0	0	1	1	1	0	1	1	1	0	0	0	1	0	0	0	0	0	1	1
ACL_47	82ACL_9	1	1	0	0	0	0	0	0	0	0	1	1	0	0	0	0	1	1	0	1	0	0	1	1	0	1	1	0	0	0	1	1	1	0	1	1	1	0	0	0	1	0	0	0	0	0	1	1
ACL_48	82ACL_10	1	1	0	0	0	0	0	0	0	0	0	1	0	0	0	0	1	1	0	1	0	0	1	1	0	1	1	0	0	0	1	1	1	1	1	1	1	0	0	0	1	0	0	0	0	0	1	1
ACL_49	82ACL_11	1	1	0	0	0	0	0	0	0	0	0	1	0	0	0	0	1	1	0	1	0	0	1	1	0	1	1	0	0	0	1	1	1	1	1	1	1	0	0	0	1	0	0	0	0	0	1	1
ACL_51	82ACL_13	1	1	0	0	0	0	0	0	0	0	0	1	0	0	0	0	1	1	0	1	0	0	1	1	0	1	1	0	0	0	1	1	1	1	1	1	1	0	0	0	1	0	0	0	0	0	1	1
ACL_53	82ACL_15	1	1	0	0	0	0	0	0	0	0	1	0	0	0	0	0	1	1	0	1	0	0	1	1	0	1	1	0	0	0	1	1	1	1	1	1	1	0	0	0	1	0	0	0	0	0	1	1
ACL_54	82ACL_16	1	1	0	0	0	0	0	0	0	0	1	1	0	0	0	0	1	1	0	1	0	0	1	1	0	1	1	0	0	0	1	1	1	1	1	1	1	0	0	0	1	0	0	0	0	0	1	1
ACL_55	82ACL_17	1	1	0	0	0	0	0	0	0	0	1	0	0	0	0	0	1	1	0	1	0	0	1	1	0	1	1	0	0	0	1	1	1	1	1	1	1	0	0	0	1	0	0	0	0	0	1	1
ACL_56	82ACL_18	1	1	0	0	0	0	0	0	0	0	0	1	0	0	0	0	1	1	0	1	0	0	1	1	0	1	1	0	0	0	1	1	1	1	1	1	1	0	0	0	1	0	0	0	0	0	1	1
ACL_57	82ACL_19	1	1	0	0	0	0	0	0	0	0	1	0	0	0	0	0	1	1	0	1	0	0	1	1	0	1	1	0	0	0	1	1	1	1	1	1	1	0	0	0	1	0	0	0	0	0	1	1
ACL_58	82ACL_20	1	1	0	0	0	0	0	0	0	0	0	1	0	0	0	0	1	1	0	1	0	0	1	1	0	1	1	0	0	0	1	1	1	1	1	1	1	0	0	0	1	0	0	0	0	0	1	1
DMS_2	44bDMS	*	0	0	0	0	0	1	0	0	0	1	0	0	*	0	0	1	*	0	1	0	0	0	1	0	1	1	0	0	1	0	1	1	0	1	1	1	0	0	*	*	*	0	0	0	*	1	1
DMS_3	2707DMS	*	0	0	0	0	0	1	0	0	0	1	0	0	*	0	0	1	*	0	1	0	1	0	1	0	1	1	0	0	1	0	1	1	0	1	1	1	0	0	*	*	*	0	0	0	*	1	1
DMS_4	5842DMS	1	1	0	0	0	0	1	0	0	0	1	0	0	0	0	0	1	*	0	1	0	1	0	1	0	1	1	0	0	1	0	1	1	0	1	1	1	0	0	*	*	*	0	0	0	*	1	1
DMS_5	2102DMS	1	1	0	0	0	0	1	0	0	0	1	0	0	0	0	0	1	*	0	1	0	1	0	1	0	1	1	0	0	1	0	1	1	0	1	1	1	0	0	*	*	*	0	1	0	*	1	1
DMS_6	7524DMS	1	1	0	0	0	0	1	0	0	0	1	0	0	0	0	0	1	*	0	1	0	1	1	1	0	1	1	0	0	1	0	1	1	0	1	1	1	0	0	*	*	*	0	0	0	*	1	1
DMS_8	2253DMS	1	1	0	0	0	0	1	0	0	0	1	0	0	0	0	0	1	*	0	1	0	1	0	1	0	1	1	0	0	1	0	1	1	0	1	1	1	0	1	*	*	*	0	0	0	*	1	1
DMS_9	2472DMS	1	0	0	0	0	0	1	0	0	0	1	0	0	0	1	0	1	*	0	1	0	1	0	1	0	1	1	0	0	1	0	1	1	0	1	1	1	0	0	*	*	*	0	0	0	*	1	1
DMS_10	20DMS	*	*	0	0	0	0	1	0	0	0	1	0	0	0	1	0	1	0	0	1	0	1	0	1	0	0	1	0	0	1	0	1	1	0	1	1	1	0	0	*	1	1	0	0	0	0	1	1
DMS_11	3027DMS	1	0	0	0	0	0	1	0	0	0	1	0	0	0	0	0	1	0	0	1	0	1	0	1	0	1	1	0	0	1	0	1	1	0	1	1	1	0	0	*	1	1	0	0	0	0	1	1
DMS_12	1361DMS	1	0	1	0	1	0	1	0	0	0	1	1	0	0	0	0	1	0	0	1	0	1	0	1	*	1	1	0	0	1	0	1	1	0	1	1	1	0	0	*	1	1	0	0	0	0	1	1
DMS_13	2098DMS	1	0	0	0	0	0	1	0	0	0	1	0	0	0	0	0	1	1	0	1	0	1	0	1	0	0	1	0	0	1	0	1	1	0	1	1	1	0	0	*	0	1	0	1	0	0	1	1
DMS_14	42DMS_1	1	0	*	0	*	0	1	0	0	0	1	0	0	0	0	0	1	1	0	1	0	1	0	1	0	1	1	0	0	1	0	1	1	0	1	1	1	0	0	*	0	1	0	1	0	0	1	1
DMS_16	1126DMS	1	0	0	0	0	0	1	0	0	0	1	0	0	0	0	0	1	1	0	1	0	1	1	1	0	1	1	0	0	1	0	1	1	0	1	1	1	0	0	1	1	1	0	0	0	0	1	1
DMS_17	47DMS	1	1	1	0	0	0	1	0	0	0	1	0	0	0	0	0	1	1	0	1	0	1	0	1	0	1	1	0	0	1	0	1	1	0	1	1	1	0	0	1	1	1	0	0	0	0	1	1
DMS_18	7152DMS	1	0	0	0	0	0	1	0	0	0	1	0	0	0	1	0	1	1	0	1	0	1	1	1	0	1	1	0	0	1	0	1	1	1	1	1	1	0	1	1	1	1	0	0	0	0	1	1
DMS_19	3925DMS	1	0	0	0	0	0	1	0	0	0	1	0	0	0	0	0	1	1	0	1	0	1	1	1	0	1	1	0	0	1	0	1	1	0	1	1	1	0	0	1	0	1	0	0	0	0	1	1
DMS_20	2254DMS	*	*	*	*	0	0	1	0	0	0	1	0	0	0	0	0	1	1	0	1	0	1	1	1	0	1	1	0	0	1	0	1	1	0	1	1	1	0	0	0	0	1	0	0	0	0	1	1
DMS_23	2127DMS	1	1	0	0	1	0	1	0	0	0	1	0	0	0	0	0	1	*	0	1	0	1	0	0	0	1	1	0	0	0	0	1	1	1	1	1	1	0	0	0	0	0	0	0	0	0	1	1
DMS_24	7DMS	0	0	0	0	0	0	0	0	0	0	1	0	0	0	0	0	1	*	0	1	0	1	0	0	0	1	1	0	0	0	0	1	1	0	1	1	1	0	0	0	0	0	0	0	0	0	1	1
DMS_25	1356DMS	1	1	*	0	1	0	1	0	0	0	1	0	0	0	0	0	1	1	0	1	0	0	0	1	0	1	1	0	0	1	0	*	*	*	1	1	1	0	0	0	0	0	1	0	0	0	1	1
DMS_26	7102DMS	1	1	*	0	0	0	1	0	0	0	1	0	0	0	0	0	1	1	0	1	0	1	0	1	0	1	1	0	0	1	0	*	*	*	1	1	1	0	0	0	0	0	0	0	0	0	1	1
DMS_27	7154DMS	1	1	1	0	0	0	1	0	0	0	1	0	0	0	0	0	1	1	0	1	0	1	0	1	0	1	1	0	0	1	0	*	*	*	1	1	1	0	1	0	0	0	0	0	0	0	1	1
DMS_29	2168DMS	1	1	0	0	0	0	1	0	0	0	1	0	0	0	0	0	1	1	0	1	0	1	0	1	0	1	1	0	0	1	0	0	0	1	1	1	1	0	0	0	1	0	0	0	0	*	1	1
DMS_30	1363DMS	1	1	0	0	0	0	1	0	0	0	1	0	0	0	0	0	1	1	0	1	0	1	0	1	0	1	1	0	0	1	0	0	0	1	1	1	1	0	0	0	1	0	0	0	0	*	1	1
DMS_31	1342DMS	1	1	0	0	0	0	1	0	0	0	1	0	0	0	0	0	1	1	0	1	0	1	0	1	0	1	1	0	0	1	0	0	0	1	1	1	1	0	0	0	1	0	0	1	0	*	1	1
DMS_32	1344DMS	1	1	0	0	0	0	1	0	0	0	1	0	0	0	0	0	1	1	0	1	0	1	0	1	0	1	1	0	0	1	0	0	0	1	1	1	1	0	0	0	1	0	0	1	0	*	1	1
DMS_33	27DMS	1	0	0	0	0	0	1	0	0	0	1	0	0	0	0	0	1	1	0	1	0	1	0	1	0	1	1	0	0	1	0	0	0	1	1	1	1	0	0	0	1	0	0	0	0	*	1	1
DMS_34	2265DMS	1	0	0	0	0	0	1	0	0	0	1	0	0	0	0	0	1	1	0	1	0	1	0	1	0	1	1	0	0	1	0	0	0	1	1	1	1	0	0	0	1	0	0	0	0	*	1	1
DMS_35	2097DMS	1	1	0	0	0	0	*	0	0	0	1	0	0	0	0	0	1	1	0	1	0	1	0	1	0	1	1	0	0	1	0	0	0	1	1	1	1	0	0	0	1	0	0	1	0	*	1	1
DMS_36	1355DMS	1	1	0	0	0	0	1	0	0	0	1	0	0	0	0	0	1	1	0	1	0	1	0	1	0	1	1	0	0	1	0	0	0	1	1	1	1	0	0	0	1	0	0	0	0	*	1	1
DMS_37	2336DMS	1	0	0	0	0	0	1	0	0	0	1	0	0	0	0	0	1	1	0	1	0	1	0	1	0	1	1	1	0	1	0	1	0	1	1	1	1	0	0	0	1	0	0	0	0	*	1	1
DMS_38	1345DMS	1	1	0	0	0	0	1	0	0	0	1	0	0	0	0	0	1	1	0	1	0	0	0	1	0	1	1	0	0	1	0	0	0	1	1	1	1	0	0	0	1	0	0	0	0	*	1	1
DMS_39	44aDMS	1	0	0	0	0	0	1	0	0	0	1	0	0	0	0	0	1	1	0	1	0	1	0	1	0	1	1	0	0	1	0	1	0	1	1	1	1	0	0	0	1	0	0	0	0	*	1	1
DMS_42	7039DMS	1	0	1	0	0	0	1	0	0	0	1	0	0	0	1	0	1	1	0	1	*	0	0	1	0	1	1	0	0	1	0	1	1	*	1	1	1	0	1	0	1	0	0	0	0	0	1	0
DMS_43	7151DMS	1	1	1	0	0	0	1	0	0	0	1	0	0	0	*	0	1	1	0	1	0	0	0	1	0	1	1	0	0	1	0	1	1	*	1	1	1	0	0	0	1	0	0	0	0	0	1	0
DMS_44	4DMS	1	1	1	0	0	0	1	0	0	0	1	0	0	0	1	0	1	1	0	1	0	0	0	1	0	1	1	0	0	1	0	1	1	*	1	1	1	0	0	0	1	0	0	0	0	0	1	0
DMS_45	2326DMS	1	1	1	0	0	0	1	0	0	0	1	0	0	0	1	0	1	1	0	1	1	0	0	1	0	1	1	0	0	1	0	1	1	*	1	1	1	0	0	0	1	0	0	0	0	0	1	0
DMS_46	2245DMS	1	0	0	0	*	0	1	0	0	0	1	0	0	0	0	0	1	0	0	1	1	0	0	1	0	1	1	0	0	1	0	1	1	*	1	1	1	0	0	0	1	0	0	0	0	0	1	0
DMS_47	7149DMS	1	1	1	0	0	0	1	0	0	0	1	0	0	0	0	0	1	0	0	1	0	0	0	1	0	1	1	0	0	1	0	1	1	*	1	1	1	0	0	0	1	0	0	0	0	0	1	0
DMS_51	7146DMS	1	0	*	0	1	0	1	*	0	0	1	0	0	0	0	0	1	1	0	1	0	0	0	1	0	1	1	0	0	1	0	0	0	1	1	1	1	0	1	0	1	0	0	*	0	0	1	1
DMS_52	2167DMS	1	1	*	0	1	0	1	*	0	0	1	0	0	0	*	0	1	1	0	1	0	0	1	1	0	1	1	0	0	1	0	0	0	1	1	1	1	0	1	0	1	0	0	*	0	0	1	1
DMS_53	2103DMS	1	*	*	0	1	0	1	*	0	0	1	0	0	0	0	0	1	1	0	1	0	0	1	1	0	1	1	0	0	1	0	0	0	1	1	1	1	0	1	0	0	0	0	*	0	0	1	1
DMS_54	2095DMS	1	0	*	0	0	0	1	*	0	0	1	0	0	0	0	0	1	1	0	1	0	0	1	1	0	1	1	0	0	0	0	0	0	1	1	1	1	0	1	0	1	0	0	*	0	0	1	1
DMS_55	7150DMS	1	1	0	0	0	0	1	0	0	0	1	0	0	0	0	0	*	1	0	1	0	1	0	1	0	1	1	0	0	1	0	0	0	1	1	1	1	0	0	0	1	0	0	*	*	*	1	1
DMS_56	2249DMS	1	1	0	0	0	0	1	0	0	0	1	0	0	0	0	0	*	0	0	1	0	1	0	1	0	1	1	0	0	1	0	0	0	1	1	1	1	0	0	0	1	0	0	*	*	*	1	1
DMS_57	1353DMS	1	1	0	0	0	0	1	0	0	0	1	0	0	0	0	0	*	1	0	1	0	0	0	1	0	1	1	0	0	1	0	0	0	1	1	0	1	0	0	0	1	0	0	*	*	*	1	1
DMS_59	8DMS	1	0	*	0	0	0	1	0	0	0	1	0	0	0	0	0	1	1	0	1	0	0	0	1	0	1	*	*	0	1	0	1	1	0	1	1	1	0	0	0	0	0	0	0	0	0	1	1
DMS_60	1359DMS	1	1	1	0	0	0	1	0	0	0	1	0	0	0	0	0	1	1	0	1	0	1	0	1	0	1	1	0	0	1	0	1	0	1	1	1	1	0	0	0	1	0	0	0	0	0	1	1
DMS_62	42DMS_7	1	0	0	0	0	0	1	0	0	0	1	0	0	0	0	0	1	0	0	1	0	0	0	1	0	1	1	0	0	1	0	0	1	0	1	1	1	0	0	0	1	0	0	1	0	0	1	1
DMS_63	27DMS_1	1	*	1	0	0	0	1	0	0	0	1	0	0	0	0	0	1	1	0	1	0	1	0	1	0	1	1	0	0	1	0	1	1	0	1	1	1	0	0	0	1	0	0	0	0	0	1	1
DMS_64	27DMS_2	1	*	1	0	0	0	1	0	0	0	1	0	0	0	0	0	1	1	0	1	0	1	0	1	0	1	1	0	0	1	0	1	1	0	1	1	1	0	0	0	1	0	0	0	0	0	1	1
DMS_65	27DMS_3	1	*	1	0	0	0	1	0	0	0	1	0	0	0	0	0	1	1	0	1	0	1	0	1	0	1	1	0	0	1	0	1	1	0	1	1	1	0	0	0	1	0	0	0	0	0	1	1
DMS_66	27DMS_4	1	*	1	0	0	0	1	0	0	0	1	0	0	0	0	0	1	1	0	1	0	1	0	1	0	1	1	0	0	1	0	1	1	0	1	1	1	0	0	0	1	0	0	0	0	0	1	1
DMS_68	27DMS_6	1	*	1	0	0	0	1	0	0	0	1	0	0	0	0	0	1	1	0	1	0	1	0	1	0	1	1	0	0	1	0	1	1	0	1	1	1	0	0	0	1	0	0	0	0	0	1	1
DMS_69	27DMS_7	1	*	1	0	0	0	1	0	0	0	1	0	0	0	0	0	1	1	0	1	0	1	0	1	0	1	1	0	0	1	0	1	1	0	1	1	1	0	0	0	1	0	0	0	0	0	1	1
DMS_70	27DMS_8	1	*	1	0	0	0	1	0	0	0	1	0	0	0	0	0	1	1	0	1	0	1	0	1	0	1	1	0	0	1	0	1	1	0	1	1	1	0	0	0	1	0	0	0	0	0	1	1
DMS_71	27DMS_9	1	*	1	0	0	0	1	0	0	0	1	0	0	0	0	0	1	1	0	1	0	1	0	1	0	1	1	0	0	1	0	1	1	0	1	1	1	0	0	0	1	0	0	0	0	0	1	1
DMS_72	27DMS_10	*	*	*	0	0	0	1	0	0	0	1	0	0	0	0	0	1	1	0	1	0	1	0	1	0	1	1	0	0	1	0	1	1	0	1	1	1	0	0	0	1	0	0	0	0	0	1	1
DMS_73	27DMS_11	1	*	1	0	0	0	1	0	0	0	1	0	0	0	0	0	1	1	0	1	0	1	0	1	0	1	1	0	0	1	0	1	1	0	1	1	1	0	0	0	1	0	0	0	0	0	1	1
DMS_74	27DMS_12	1	*	1	0	0	0	1	0	0	0	1	0	0	0	0	0	1	1	0	1	0	1	0	1	0	1	1	0	0	1	0	1	1	0	1	1	1	0	0	0	1	0	0	0	0	0	1	1
DMS_75	27DMS_13	1	*	1	0	0	0	1	0	0	0	1	0	0	0	0	0	1	1	0	1	0	1	0	1	0	1	1	0	0	1	0	1	1	1	1	1	1	0	0	0	1	0	0	0	0	0	1	1
DMS_76	27DMS_14	1	*	1	0	0	0	1	0	0	0	1	0	0	0	0	0	1	1	0	1	0	1	0	1	0	1	1	0	0	1	0	1	1	0	1	1	1	0	0	0	1	0	0	0	0	0	1	1
DMS_78	27DMS_16	1	*	1	0	0	0	1	0	0	0	1	0	0	0	0	0	1	1	0	1	0	1	0	1	0	1	1	0	0	1	0	1	1	0	1	1	1	0	*	0	1	0	0	0	0	0	1	1
DMS_79	27DMS_17	1	*	1	0	0	0	1	0	0	0	1	0	0	0	0	0	1	1	0	1	0	1	0	1	0	1	1	0	0	1	0	1	1	0	1	1	1	0	0	0	1	0	0	0	0	0	1	1
DMS_80	27DMS_18	1	*	1	0	0	0	1	0	0	0	1	0	0	0	0	0	1	1	0	1	0	1	0	1	0	*	1	0	0	1	0	1	1	0	1	1	1	0	0	0	1	0	0	0	0	0	1	1
DMS_81	27DMS_19	1	*	1	0	0	0	1	0	0	0	1	0	0	0	0	0	1	1	0	1	0	1	0	1	0	1	1	0	0	1	0	1	1	0	1	1	1	0	0	0	1	0	0	0	0	0	1	1
DMS_82	27DMS_20	1	*	1	0	0	0	1	0	0	0	1	0	0	0	0	0	1	1	0	1	0	1	0	1	0	1	1	0	0	1	0	1	1	0	1	1	1	0	0	0	1	0	0	0	0	0	1	1
DMS_83	558482VER	1	0	1	0	0	0	1	0	0	0	1	0	*	0	0	0	*	1	*	1	0	0	0	1	0	1	1	0	0	1	0	1	1	0	0	1	1	0	0	0	0	0	0	0	0	0	1	1
IOP_2	2292IOP	1	0	0	0	0	0	1	1	0	0	1	0	0	0	0	0	0	*	1	1	0	1	0	0	0	0	1	0	0	1	1	0	1	0	0	0	1	1	1	*	*	*	0	0	0	*	1	1
IOP_3	7031IOP	1	0	0	0	0	0	1	1	0	0	1	0	0	0	0	0	0	*	1	1	0	1	0	0	0	0	1	0	0	1	1	0	1	0	0	0	1	1	0	*	*	*	0	0	0	*	1	1
IOP_5	7030IOP	1	0	0	0	0	0	1	1	0	0	1	0	0	0	0	*	0	*	1	1	0	1	0	0	0	0	1	0	0	1	1	1	1	1	0	1	1	1	0	*	*	*	0	0	0	*	1	1
IOP_6	7019IOP	1	0	0	0	0	0	1	1	1	0	1	0	0	0	0	0	0	*	0	1	0	1	0	0	0	0	1	0	0	1	1	1	1	0	0	0	1	1	0	*	*	*	0	0	0	*	1	1
IOP_7	3250IOP	0	0	0	0	0	0	1	1	1	0	1	0	0	0	0	0	0	1	1	1	0	1	0	0	0	0	1	0	0	1	1	0	1	1	0	1	1	1	1	1	0	0	0	0	0	0	1	1
IOP_8	7043IOP	1	0	0	0	0	0	1	1	0	0	1	0	0	0	0	1	0	1	1	1	0	1	0	0	0	0	1	0	0	1	1	1	1	1	0	1	1	1	1	1	0	0	0	0	0	0	1	1
IOP_9	7029IOP	1	0	1	0	0	0	1	1	0	0	1	0	0	0	1	1	0	1	0	1	0	0	0	0	0	0	1	0	0	1	1	0	1	*	0	0	1	1	0	0	0	0	0	1	0	1	1	0
IOP_10	7053IOP_1	1	0	1	0	0	0	1	1	1	0	1	0	0	0	0	0	0	1	*	1	1	0	0	0	0	0	1	0	0	0	0	0	1	*	0	1	1	1	1	0	0	0	0	*	0	1	1	0
IOP_11	7032IOP	1	0	1	0	1	0	1	1	1	0	1	0	0	0	0	1	0	1	1	1	1	0	0	0	0	0	1	0	0	1	1	0	1	*	0	1	1	1	1	0	0	0	0	*	0	1	1	0
IOP_12	7028IOP	1	0	0	0	0	0	1	1	0	0	1	0	0	0	1	0	0	1	0	1	0	0	0	0	0	0	1	0	0	1	*	0	1	1	0	1	1	1	1	0	0	0	0	0	0	*	1	1
IOP_14	7054IOP	1	0	0	0	0	0	1	1	0	0	1	0	0	0	0	1	0	1	1	1	0	0	0	0	0	0	1	0	0	1	1	0	1	1	0	1	1	1	1	0	0	0	0	0	0	0	1	1
IOP_15	320459IOP	1	0	*	*	*	*	*	*	*	*	*	*	*	*	*	*	*	0	*	0	0	0	1	1	*	*	1	0	0	*	*	*	*	*	0	0	1	0	1	1	0	0	0	1	0	1	1	1
IOP_16	251721IOP	1	0	*	*	*	*	*	*	*	*	*	*	*	*	*	*	*	*	*	1	0	0	0	*	0	1	1	0	0	1	1	*	*	*	0	0	1	0	1	1	0	0	0	1	0	1	1	1
IOP_17	597682IOP	1	0	0	0	0	0	1	1	0	0	1	0	0	0	0	0	0	0	0	1	0	0	0	0	0	0	1	0	0	0	1	0	1	0	0	0	1	1	0	0	0	0	0	1	0	1	1	1
IOP_18	7028IOP_1	1	*	1	0	0	0	1	1	0	0	1	0	0	0	0	1	0	1	1	1	0	1	0	0	0	0	1	0	0	1	1	1	1	1	0	1	1	1	1	0	0	0	0	1	0	0	1	1
IOP_19	7028IOP_2	1	*	1	0	0	0	1	1	1	0	1	0	0	0	0	1	0	1	1	1	0	1	0	0	0	0	1	0	0	1	1	1	1	1	0	1	1	1	1	0	0	0	0	1	0	0	1	1
IOP_20	7028IOP_3	1	*	1	0	0	0	1	1	0	0	1	0	0	0	0	1	0	1	1	1	0	1	0	0	0	0	1	0	0	1	1	1	1	1	0	1	1	1	1	0	0	0	0	1	0	0	1	1
IOP_21	7028IOP_4	1	*	1	0	0	0	1	1	0	0	1	0	0	0	0	1	0	1	1	1	0	1	0	0	0	0	1	0	0	1	1	1	1	1	0	1	1	1	1	0	0	0	0	1	0	0	1	1
IOP_22	7028IOP_5	1	*	1	0	0	0	1	1	0	0	1	0	0	0	0	1	0	1	1	1	0	1	0	0	0	0	1	0	0	1	1	1	1	1	0	1	1	1	1	0	0	0	0	1	0	0	1	1
IOP_24	7028IOP_7	*	*	*	*	*	*	*	*	*	*	1	*	*	*	*	1	*	1	1	1	*	*	*	*	*	*	1	0	0	1	1	1	1	1	0	1	1	1	1	0	0	0	0	1	0	0	1	1
IOP_25	7028IOP_8	*	*	*	0	0	*	1	1	0	0	1	0	0	0	0	1	0	1	1	1	0	1	0	0	0	0	1	0	0	1	1	1	1	1	0	1	1	1	1	0	0	0	0	1	0	0	1	1
IOP_26	7028IOP_9	1	*	1	0	0	0	1	1	0	0	1	0	0	0	0	1	0	1	1	1	0	1	0	0	0	0	1	0	0	1	1	1	1	1	0	1	1	1	1	0	0	0	0	1	0	0	1	1
IOP_27	7028IOP_10	*	*	1	0	0	0	1	1	0	0	1	0	0	0	0	1	0	1	1	1	0	1	0	0	0	0	1	0	0	1	1	1	1	1	0	1	1	1	1	0	0	0	0	1	0	0	1	1
IOP_28	7028IOP_11	*	*	1	0	0	0	1	1	0	0	1	0	0	0	0	1	0	1	1	1	0	1	0	0	0	0	1	0	0	1	1	1	1	1	0	1	1	1	1	0	0	0	0	1	0	0	1	1
IOP_29	7028IOP_12	*	*	1	0	0	0	1	1	0	0	1	0	0	0	0	1	0	1	1	1	0	1	0	0	0	0	1	0	0	1	1	1	1	1	0	1	1	1	1	0	0	0	0	1	0	0	1	1
IOP_31	7028IOP_14	*	*	*	*	*	*	*	*	*	*	*	*	*	*	*	*	*	1	1	1	*	*	*	*	*	*	1	0	0	1	1	1	1	1	0	1	1	1	1	0	0	0	0	1	0	0	1	1
IOP_33	7028IOP_16	*	*	1	0	0	0	1	1	0	0	1	0	0	0	0	1	0	1	1	1	0	1	0	0	0	0	1	0	0	1	1	1	1	1	0	1	1	1	1	0	0	0	0	1	0	0	1	1
IOP_34	7028IOP_17	*	*	1	0	0	0	1	1	0	0	1	0	0	0	0	1	0	1	1	1	0	*	0	0	0	0	1	0	0	1	1	1	1	1	0	1	1	1	1	0	*	0	0	1	0	0	1	1
IOP_35	7028IOP_18	*	*	*	0	0	0	1	1	0	0	1	0	0	0	0	1	0	1	1	1	0	1	0	0	0	0	1	0	0	1	1	1	1	1	0	1	1	1	1	0	0	0	0	1	0	0	1	1
IOP_36	7028IOP_19	*	*	1	0	0	0	1	1	0	0	1	0	0	0	0	1	0	1	1	1	0	1	0	0	0	0	1	0	0	1	1	1	1	1	0	1	1	1	1	0	0	0	0	1	0	0	1	1
IOP_37	7028IOP_20	*	*	1	0	0	0	1	1	0	0	1	0	0	0	0	1	0	1	1	1	0	1	0	0	0	0	1	0	0	1	1	1	1	1	0	1	1	1	1	0	0	0	0	*	0	0	1	1
PAL_1	7135PAL	*	*	0	0	0	0	0	1	0	0	0	0	0	0	0	0	0	0	0	0	0	0	0	0	*	*	0	0	0	0	0	0	0	0	0	0	1	0	0	0	0	1	0	0	0	0	1	0
PAL_2	7134PAL	1	1	0	0	0	0	0	1	1	0	0	0	0	0	1	0	0	0	0	0	0	0	0	0	0	0	0	0	0	0	0	0	*	0	0	0	1	0	0	0	0	0	0	0	0	0	1	0
PAL_3	7034PAL	0	0	0	0	0	0	0	1	0	0	0	0	0	1	1	0	0	0	0	0	0	0	0	0	0	0	0	0	0	0	0	0	*	*	0	0	1	0	*	0	*	*	0	0	0	0	1	0
PAL_4	2451PAL	*	0	0	0	0	0	0	1	1	0	0	0	0	1	1	0	0	0	0	0	0	0	0	0	0	0	0	0	0	1	0	0	1	0	0	0	1	0	0	0	0	1	0	0	0	0	1	0
PAL_5	1576PAL	*	0	0	0	0	0	*	*	1	0	0	0	0	0	1	0	0	0	0	0	0	1	0	0	0	0	0	0	0	0	1	0	1	0	0	0	1	0	0	0	*	1	1	0	0	0	1	*
PAL_7	7135PAL_2	0	0	0	0	*	1	0	1	1	0	0	0	0	0	1	0	0	0	0	0	0	0	0	0	0	0	0	0	0	0	0	0	0	0	0	0	1	0	0	0	1	1	0	1	0	0	1	0
PAL_8	7135PAL_3	0	0	0	0	*	1	0	1	1	0	0	0	0	0	1	0	0	0	0	0	0	0	0	0	0	0	0	0	0	0	0	0	0	0	0	0	1	0	0	0	1	1	0	1	0	0	1	0
PAL_10	7135PAL_5	0	0	0	0	*	1	0	1	1	0	0	0	0	0	1	0	0	0	0	0	0	0	0	0	0	0	0	0	0	0	0	0	0	0	0	0	1	0	0	0	1	1	0	1	0	0	1	0
PAL_11	7135PAL_6	0	0	0	0	*	1	0	1	1	0	0	0	0	0	1	0	0	0	0	0	0	0	0	0	0	0	0	0	0	0	0	0	0	0	0	0	1	0	0	0	1	1	0	1	0	0	1	0
PAL_12	7135PAL_7	0	0	0	0	*	1	0	1	1	0	0	0	0	0	1	0	0	0	0	0	0	0	0	0	0	0	0	0	0	0	0	0	0	0	0	0	1	0	0	0	1	1	0	1	0	0	1	0
PAL_13	7135PAL_8	0	0	0	0	*	1	0	1	1	0	0	0	0	0	1	0	0	0	0	0	0	0	0	0	0	0	0	0	0	0	0	0	0	0	0	0	1	0	0	0	1	1	0	1	0	0	1	0
PAL_14	7135PAL_9	0	0	0	0	*	1	0	1	1	0	0	0	0	0	1	0	0	0	0	0	0	0	0	0	0	0	0	0	0	0	0	0	0	0	0	0	1	0	0	0	0	1	0	1	0	0	1	0
PAL_15	7135PAL_10	0	0	0	0	*	1	0	1	1	0	0	0	0	0	1	0	0	0	0	0	0	0	0	0	0	0	0	0	0	0	0	0	0	0	0	0	1	0	0	0	0	1	0	1	0	0	1	0
PAL_17	7135PAL_12	0	0	0	0	*	1	0	1	1	0	0	0	0	0	1	0	0	0	0	0	0	0	0	0	0	0	0	0	0	0	0	0	0	0	0	0	1	0	0	0	1	1	0	1	0	0	1	0
PAL_18	7135PAL_13	0	0	0	0	*	1	0	1	1	0	0	*	0	0	1	0	0	0	0	0	0	0	0	0	0	0	0	0	0	0	0	0	0	0	0	0	1	0	0	0	1	1	0	1	0	0	1	0
PAL_19	7136PAL_14	0	0	0	0	*	1	0	1	1	0	0	0	0	0	1	0	0	0	0	0	0	0	0	0	0	0	0	0	0	0	0	0	0	0	0	0	1	0	0	0	1	1	0	1	0	0	1	0
PAL_20	7135PAL_15	0	0	0	0	*	1	0	1	1	0	0	0	0	0	1	0	0	0	0	0	0	0	0	0	*	0	0	0	*	*	*	0	0	0	0	*	1	*	0	0	1	1	0	1	0	0	1	0
PAL_22	7135PAL_17	0	0	0	0	*	1	0	1	1	0	0	0	0	0	1	0	0	0	0	0	0	*	0	0	0	0	0	0	*	*	*	0	0	0	0	*	1	0	0	0	1	1	0	1	0	0	1	0
PAL_23	7135PAL_18	0	0	0	0	*	1	0	1	1	0	0	0	0	0	1	0	0	0	0	0	0	*	0	0	0	0	0	0	*	*	*	0	0	0	0	*	1	0	0	0	1	1	0	1	0	0	1	0
PAL_24	7135PAL_19	0	0	0	0	*	1	0	1	1	0	0	0	0	0	1	0	0	*	0	0	0	*	0	0	0	0	0	0	*	*	*	0	0	0	0	*	1	0	0	0	1	1	0	1	0	0	1	0
PAL_25	7135PAL_20	0	0	0	0	*	1	0	1	1	0	0	0	0	0	1	0	0	0	0	0	0	*	0	0	0	0	0	0	*	*	*	0	0	0	0	*	1	0	0	0	1	1	1	1	0	0	1	0
BUK_1	2722BUK	1	0	0	0	0	0	1	0	0	0	1	0	1	1	1	1	0	0	1	0	0	0	1	0	1	0	0	0	0	1	0	0	0	0	0	1	1	1	0	1	*	*	*	0	0	0	1	1
BUK_2	2438BUK	1	0	0	0	0	0	1	0	0	0	0	0	1	0	1	1	0	0	0	0	0	0	1	0	1	0	0	0	*	1	1	1	0	0	0	1	1	1	0	0	0	0	0	0	0	0	1	1
BUK_3	2723BUK	1	0	0	0	0	0	1	0	0	0	1	0	0	1	1	1	0	0	1	0	0	1	0	0	*	*	0	0	0	1	0	0	0	0	0	1	1	1	0	1	0	0	0	0	1	0	1	1
BUK_5	7170BUK	1	1	0	0	0	0	1	0	0	1	1	0	0	0	0	1	0	0	1	0	0	0	1	0	1	0	1	0	0	1	0	0	0	0	0	1	1	1	0	1	0	0	0	0	0	0	1	1
BUK_6	7525BUK	1	0	1	0	0	0	1	0	0	1	1	0	0	0	0	1	0	0	1	1	0	0	0	0	1	0	0	0	0	0	0	0	*	*	0	1	1	1	0	0	*	*	0	0	0	0	1	1
BUK_7	5893BUK	1	1	1	1	0	0	1	0	0	0	1	0	1	0	0	1	1	0	1	*	0	0	1	0	1	0	0	0	0	1	0	0	0	0	0	1	1	1	0	1	0	0	0	0	0	0	1	1
BUK_8	7137BUK	1	0	*	0	1	0	1	0	0	1	1	1	0	0	0	1	1	1	1	*	0	0	1	0	1	0	1	1	0	0	0	0	0	0	0	1	1	0	0	0	0	0	1	0	0	*	1	1
BUK_9	568933BUK	1	0	0	1	0	0	1	0	0	0	1	0	*	0	0	1	*	0	1	1	0	0	1	0	1	0	0	1	0	0	0	0	1	0	0	0	1	1	0	0	0	0	0	0	0	1	1	1
BUK_10	568954BUK	1	0	1	1	0	0	1	0	0	1	1	0	*	0	0	1	*	0	1	0	0	0	1	0	1	1	0	0	0	0	0	0	0	0	0	1	1	1	0	0	0	0	0	0	0	0	1	1
BUK_11	473492BUK	1	0	0	1	0	0	1	0	0	0	1	0	0	0	0	1	0	0	1	0	0	0	1	0	0	1	*	*	*	*	*	0	0	0	0	1	1	1	0	1	1	0	0	0	0	0	1	1
BUK_12	473493BUK	1	0	0	0	0	0	1	0	1	1	1	0	1	0	0	1	0	0	1	0	0	0	1	0	0	1	*	*	*	*	*	0	0	0	0	1	1	1	0	1	1	0	0	0	0	0	1	1
BUK_13	473494BUK	1	0	0	0	0	0	1	0	0	0	1	0	0	0	0	1	0	0	1	0	0	0	1	0	1	0	*	*	*	*	*	1	0	0	0	1	1	1	0	1	0	0	0	1	0	0	1	1
BUK_14	266385BUK	1	0	0	0	0	0	0	0	0	0	1	0	1	1	0	1	1	0	1	0	0	0	1	0	1	0	0	0	0	1	1	0	0	1	0	1	1	1	0	0	1	0	0	1	0	0	1	1
BUK_15	414155BUK	1	0	0	1	0	0	1	0	0	0	1	0	0	0	0	1	0	1	1	0	0	0	1	1	0	1	0	1	1	0	0	0	0	0	0	1	1	1	0	0	0	0	0	0	0	0	1	1
BUK_16	2723BUK_1	1	1	0	0	0	0	1	0	0	1	1	0	0	1	*	1	0	0	1	0	*	0	1	0	1	0	0	0	*	*	*	0	0	0	1	1	1	1	1	0	0	0	*	0	0	0	1	1
BUK_17	2723BUK_2	1	1	0	0	0	0	1	0	0	1	0	0	0	1	*	1	0	0	1	0	*	0	1	0	1	0	0	0	*	*	*	0	0	0	1	1	1	1	1	0	0	0	*	0	0	1	1	1
BUK_18	2723BUK_3	1	1	0	0	0	0	1	0	0	1	0	0	0	1	*	1	0	0	1	1	*	0	1	0	1	0	0	0	*	*	*	0	0	0	1	1	1	1	1	0	0	0	*	0	0	0	1	1
BUK_19	2723BUK_4	1	0	0	0	0	0	1	0	0	1	1	0	0	1	*	1	0	0	1	1	*	0	1	0	1	0	0	0	*	*	*	0	0	0	1	1	1	0	1	0	0	0	*	0	0	1	1	1
BUK_20	2723BUK_5	1	0	0	0	0	0	1	0	0	0	1	0	0	1	*	1	0	0	1	0	*	0	1	0	1	0	0	0	*	*	*	0	0	0	1	1	1	0	1	0	0	0	*	0	0	1	1	1
BUK_21	2723BUK_6	1	0	0	0	0	0	1	0	0	0	1	0	0	1	*	1	0	0	1	0	*	0	1	0	1	0	0	0	*	*	*	0	0	0	1	1	1	0	1	0	0	0	*	0	0	1	1	1
BUK_22	2723BUK_7	1	0	0	0	0	0	1	0	0	0	1	0	0	1	*	1	0	0	1	0	*	0	1	0	1	0	0	0	*	*	*	0	0	0	1	1	1	1	1	0	0	0	*	0	0	1	1	1
BUK_23	2723BUK_8	1	1	0	0	0	0	1	0	0	1	0	0	0	1	*	1	0	0	1	0	*	0	1	0	1	0	0	0	*	*	*	0	0	0	1	1	1	1	1	0	0	0	*	0	0	0	1	1
BUK_25	2723BUK_10	1	1	0	0	0	0	1	0	0	1	0	0	0	0	*	1	1	0	1	0	*	0	1	0	1	0	0	0	*	*	*	0	0	0	1	1	1	0	1	0	0	0	*	0	0	0	1	1
BUK_26	2723BUK_11	1	1	0	0	0	0	1	0	0	1	0	0	0	1	*	1	0	0	1	0	*	0	1	0	1	0	0	0	*	*	*	0	0	0	1	1	1	1	1	0	0	0	*	0	0	0	1	1
BUK_27	2723BUK_12	1	1	0	0	0	0	1	0	0	0	1	0	0	1	*	1	1	0	1	0	*	0	1	0	1	0	0	0	*	*	*	0	0	0	1	1	1	1	1	0	0	0	*	0	0	1	1	1
BUK_28	2723BUK_13	1	1	0	0	0	0	1	0	0	1	1	0	0	1	*	1	1	0	1	0	*	0	1	0	1	0	0	0	*	*	*	0	0	0	1	1	1	1	1	0	0	0	*	0	0	1	1	1
BUK_29	2723BUK_14	1	1	0	0	0	0	1	0	0	1	1	0	0	1	*	1	1	0	1	0	*	0	1	0	1	0	0	0	*	*	*	0	0	0	1	1	1	1	1	0	0	0	*	0	0	1	1	1
BUK_30	2723BUK_15	1	0	0	0	0	0	1	0	0	0	0	0	0	1	*	1	0	0	1	0	*	0	1	0	1	0	0	0	*	*	*	0	0	0	1	1	1	1	1	0	0	0	*	0	0	0	1	1
BUK_31	2723BUK_16	1	0	0	0	0	0	1	0	0	0	1	0	0	1	*	1	1	0	1	0	*	0	1	0	1	0	0	0	*	*	*	0	0	0	1	1	1	1	1	0	0	0	*	0	0	1	1	1
BUK_32	2723BUK_17	1	1	0	0	0	0	1	0	0	0	1	0	0	1	*	1	1	0	1	0	*	0	1	0	1	0	0	0	*	*	*	0	0	0	1	1	1	1	1	0	0	0	*	0	0	1	1	1
BUK_33	2723BUK_18	1	1	0	0	0	0	1	0	0	1	0	0	0	1	*	1	0	0	1	0	*	0	1	0	1	0	0	0	*	*	*	0	0	0	1	1	1	0	1	0	0	0	*	0	0	0	1	1
BUK_34	2723BUK_19	1	1	0	0	0	0	1	0	0	0	1	0	0	1	*	1	1	0	1	0	*	0	1	0	1	0	0	0	*	*	*	0	0	0	1	1	1	1	1	0	0	0	*	0	0	1	1	1
BUK_35	2723BUK_20	1	1	0	0	0	0	1	0	0	1	0	0	0	1	*	1	0	0	1	0	*	0	1	0	1	0	0	0	*	*	*	0	0	0	1	1	1	1	1	0	0	0	*	0	0	0	1	1
BLV_2	2482BLV	1	*	0	1	0	0	1	*	1	0	1	*	0	1	0	0	1	1	0	1	0	0	1	1	0	0	1	0	0	0	0	0	1	0	1	1	1	0	0	0	*	*	*	0	0	0	1	1
BLV_3	7060BLV	1	*	0	0	0	0	1	1	0	0	1	0	0	0	1	0	0	0	0	1	0	0	0	1	0	0	0	0	0	0	0	0	1	0	0	0	1	0	0	0	*	*	*	0	0	0	1	1
BLV_4	7100BLV	1	*	0	0	1	0	1	1	0	0	1	0	0	0	1	0	1	1	0	1	0	0	0	1	0	0	0	0	0	0	0	0	0	0	1	1	1	0	0	0	*	*	*	0	0	0	1	1
BLV_5	3704BLV	1	*	0	0	0	0	1	1	0	0	1	1	0	1	1	0	1	1	0	1	0	0	0	1	0	0	1	0	0	0	1	0	0	0	1	1	1	0	0	0	*	*	*	0	0	0	1	1
BLV_6	3706BLV	0	*	0	0	0	0	1	1	0	0	0	0	0	1	1	0	1	0	0	1	0	0	1	1	0	0	1	0	0	0	1	1	0	0	0	1	1	0	0	0	*	*	*	0	0	0	1	1
BLV_7	3759BLV	1	*	0	0	0	0	1	1	0	0	1	0	0	0	1	0	1	0	0	1	0	0	0	1	0	0	0	0	0	0	1	0	0	0	1	1	1	0	0	0	*	*	*	0	0	0	1	1
BLV_8	7020BLV	1	0	0	0	0	0	1	0	0	0	1	0	0	0	0	0	1	0	0	1	0	0	1	1	0	0	1	0	0	0	1	0	0	0	1	1	1	0	0	0	1	0	0	0	0	0	1	1
BLV_9	210034BLV	0	0	0	0	0	0	1	1	0	0	0	1	*	0	0	0	1	0	0	1	0	0	0	0	0	0	1	0	0	0	1	0	0	0	1	1	1	0	0	0	1	0	0	0	0	0	1	1
BLV_10	546000BLV	0	1	0	0	0	1	1	0	0	0	0	0	*	0	0	0	*	0	0	1	0	0	0	1	0	1	1	0	0	0	1	0	0	0	0	1	1	0	0	0	0	0	0	0	0	0	1	1
BLV_11	500029BLV	1	1	0	0	0	0	1	0	1	0	1	0	0	0	0	0	1	0	0	1	0	0	0	0	0	1	0	0	0	0	0	0	0	0	0	0	1	0	0	0	0	0	0	0	0	0	1	1
BLV_12	7020BLV_1	1	*	0	0	0	1	1	0	0	0	1	0	0	0	0	1	1	0	0	0	0	0	1	1	0	0	0	0	0	0	0	0	0	0	1	1	1	0	0	0	0	0	0	0	0	0	1	1
BLV_13	7020BLV_2	1	*	0	0	0	1	1	0	0	0	1	0	0	0	0	1	1	0	0	0	0	0	1	1	0	0	0	0	0	0	0	0	0	0	*	1	1	0	0	0	0	0	0	0	0	0	1	1
BLV_14	7020BLV_3	1	*	0	0	0	1	1	0	0	0	1	0	0	0	0	1	1	0	0	0	0	0	1	1	0	0	1	0	0	0	1	0	0	0	0	1	1	0	0	0	0	0	0	0	0	0	1	1
BLV_15	7020BLV_4	1	*	0	0	0	1	1	0	0	0	1	0	0	0	0	1	1	0	0	0	0	0	1	1	0	0	1	0	0	0	0	0	0	0	0	1	1	0	0	0	0	0	0	0	0	0	1	1
BLV_16	7020BLV_5	1	*	0	0	0	1	1	0	0	0	1	0	0	0	0	1	1	0	0	0	0	0	1	1	0	0	0	0	0	0	1	0	0	0	1	1	1	0	0	0	0	0	0	0	0	0	1	1
BLV_17	7020BLV_6	*	*	0	0	0	1	1	0	0	0	1	0	0	0	0	1	1	0	0	0	0	0	1	1	0	0	0	0	0	0	0	0	0	0	1	1	1	0	0	0	0	0	0	0	0	0	1	1
BLV_18	7020BLV_7	1	*	0	0	0	1	1	0	0	0	1	0	0	0	0	1	1	0	0	0	0	0	1	1	0	0	1	0	0	0	1	0	0	0	1	1	1	0	0	0	0	0	0	0	0	0	1	1
BLV_19	7020BLV_8	1	*	0	0	0	0	1	0	0	0	1	0	0	0	0	1	1	0	0	0	0	0	1	1	0	0	0	0	0	0	1	0	0	0	1	1	1	0	0	0	0	0	0	0	0	0	1	1
BLV_20	7020BLV_9	*	*	0	0	0	1	1	0	0	0	1	0	0	0	0	1	1	0	0	0	0	0	1	1	0	0	0	0	0	0	0	0	0	0	1	1	1	0	0	0	0	0	0	0	0	0	1	1
BLV_21	7020BLV_10	*	*	0	0	0	0	1	0	0	0	1	0	0	0	0	*	*	0	0	0	0	0	1	1	0	0	0	0	0	0	1	*	*	*	1	1	1	0	0	0	0	0	0	0	0	0	1	1
BLV_22	7020BLV_11	0	*	0	0	0	1	1	0	0	0	1	0	0	0	0	1	1	0	0	0	0	0	1	1	0	0	1	0	0	0	1	0	0	0	1	1	1	0	0	0	0	0	0	0	0	0	1	1
BLV_23	7020BLV_12	*	*	0	0	0	0	1	0	0	0	1	0	0	0	0	*	*	0	0	0	0	0	1	1	0	0	*	0	0	0	1	*	*	*	1	1	1	0	0	0	0	0	0	0	0	0	1	1
BLV_24	7020BLV_13	1	*	0	0	0	0	1	0	0	0	1	0	0	0	0	0	1	0	0	0	0	0	1	1	0	0	0	0	0	0	0	0	0	0	1	1	1	0	0	0	0	0	0	0	0	0	1	1
BLV_25	7020BLV_14	0	*	0	0	0	1	1	0	0	0	1	0	0	0	0	1	1	0	0	0	0	0	1	1	0	0	0	0	0	0	0	0	0	0	1	1	1	0	0	0	0	0	0	0	0	0	1	1
BLV_26	7020BLV_15	0	*	0	1	0	0	1	0	0	0	1	0	0	0	0	0	1	0	0	0	0	0	1	1	0	0	*	0	0	0	0	0	0	0	1	1	1	0	0	0	0	0	0	0	0	0	1	1
BLV_27	7020BLV_16	0	*	0	1	0	0	1	0	0	0	1	0	0	0	0	0	1	0	0	0	0	0	1	1	0	0	*	0	0	0	0	0	0	0	1	1	1	0	0	0	0	0	0	0	0	0	1	1
BLV_28	7020BLV_17	0	*	0	1	0	1	1	0	0	0	1	0	0	0	0	0	1	0	0	0	0	0	1	1	0	0	*	0	0	0	0	0	0	0	1	1	1	0	0	0	0	0	0	0	0	0	1	1
BLV_29	7020BLV_18	1	*	0	0	0	1	1	0	0	0	1	0	0	0	0	1	1	0	0	0	0	0	1	1	0	0	0	0	0	0	1	0	0	0	1	1	1	0	0	0	0	0	0	0	0	0	1	1
BLV_30	7020BLV_19	*	*	0	0	0	1	1	0	0	0	1	0	0	0	0	1	1	0	0	0	0	0	1	1	0	0	*	0	0	0	1	*	*	*	1	1	1	0	0	0	0	0	0	0	0	0	1	1
BLV_31	7020BLV_20	*	*	0	0	0	1	1	0	0	0	1	0	0	0	0	1	1	0	0	0	0	0	1	1	0	0	*	0	0	0	1	*	*	*	1	1	1	0	0	0	0	0	0	0	0	0	1	1
OPL_6	473182OPL 4x	0	0	0	0	0	0	1	0	0	0	0	0	*	1	0	1	0	1	0	1	1	0	0	0	1	1	1	0	0	0	0	0	0	1	0	1	1	0	0	0	*	0	0	0	0	0	1	1
OPL_7	545906OPL 6x	1	1	0	0	0	0	1	0	0	0	0	0	*	1	0	1	0	1	0	1	0	0	0	0	1	1	1	0	0	0	0	0	0	1	0	0	1	0	0	0	0	0	0	1	0	1	1	1
OPL_8	545909OPL 6x	0	1	0	0	0	0	1	0	0	0	0	0	*	1	0	1	0	1	0	1	0	0	0	1	1	0	1	0	0	0	0	0	0	1	0	0	1	0	0	0	0	0	0	0	*	0	1	1
OPL_9	558107OPL 4x	0	0	0	0	0	0	1	0	0	0	0	0	*	1	0	1	*	1	0	1	0	0	0	1	1	0	1	0	0	0	0	0	1	0	0	0	1	0	0	0	0	0	1	1	0	0	1	1
OPL_10	473368OPL 6x	0	0	0	0	0	0	1	0	0	0	0	0	0	1	0	1	0	*	0	1	0	0	0	0	1	0	*	*	*	*	*	0	1	1	0	1	1	0	0	0	0	0	0	0	0	0	1	1
OPL_11	498068OPL 6x	1	0	0	0	0	0	1	0	0	0	0	0	0	1	0	0	0	1	0	1	0	0	0	0	1	0	*	*	*	*	*	0	1	0	0	1	1	0	0	0	0	0	0	0	0	0	1	1
OPL_13	442682OPL 6x	1	1	0	1	0	0	1	0	0	0	0	1	0	1	0	1	0	1	0	1	0	0	0	0	1	1	1	0	0	0	0	0	1	0	0	1	1	0	0	0	0	0	0	0	0	0	1	1
OPL_14	458360OPL 4x	1	1	0	0	0	0	1	0	0	0	0	0	0	1	0	1	0	1	0	1	0	0	0	0	1	0	1	0	0	0	0	0	1	0	0	1	1	0	0	0	0	0	0	0	0	0	1	1
OPL_15	458361OPL 6x	1	0	0	0	0	0	1	0	0	0	0	0	0	1	1	1	0	1	0	1	1	*	0	0	1	1	1	0	0	0	0	0	1	0	0	1	1	0	0	0	0	0	0	0	0	0	1	1
OPL_16	442693OPL 4x	1	1	1	0	0	0	1	0	0	0	0	0	0	1	1	1	0	0	0	1	0	0	0	0	1	1	1	0	0	0	0	0	1	0	0	0	1	0	0	0	0	0	0	0	0	0	1	1
OPL_17	458392OPL 4x	1	0	0	0	0	0	1	0	0	0	0	0	0	1	1	0	0	1	0	1	0	1	0	0	1	0	1	0	0	0	0	0	1	1	0	0	1	0	0	0	0	0	0	0	0	0	1	1
OPL_18	473184OPL 4x	1	1	1	0	0	0	1	0	0	0	0	0	0	1	1	0	0	1	0	1	0	0	0	0	1	1	1	0	0	0	0	1	0	1	0	1	1	0	0	0	0	0	0	0	0	1	1	1
OPL_19	473185OPL 6x	1	0	1	0	0	0	1	0	0	0	0	1	0	1	0	0	0	0	0	1	0	0	0	0	1	0	1	0	0	0	0	1	0	1	0	0	1	0	0	0	0	0	0	0	0	1	1	1
OPL_20	473187OPL 6x	0	0	0	0	0	0	1	0	0	0	0	0	0	1	1	1	0	1	0	1	0	0	0	0	1	0	1	0	0	0	0	1	0	1	0	0	1	0	0	0	0	0	0	1	*	0	1	1
OPL_21	473190OPL6x	1	0	0	0	0	0	1	0	0	0	0	0	0	1	0	1	0	1	0	1	0	0	0	0	1	0	1	0	0	0	0	1	0	1	1	0	1	0	0	0	0	0	0	0	0	0	1	1
OPL_22	473198OPL 4x	1	*	0	0	0	0	1	0	0	0	0	0	0	1	0	0	0	1	0	1	0	0	0	0	1	0	1	0	0	0	0	1	0	1	0	1	1	0	0	0	0	0	0	1	0	0	1	1
OPL_23	435079OPL 6x	0	1	0	0	0	0	1	0	0	0	0	0	0	1	1	1	0	1	0	0	1	0	0	1	0	1	1	0	1	0	0	0	1	0	0	0	1	0	0	0	1	0	1	0	0	0	1	1
OPL_25	442693OPL 4x _2	1	0	1	0	0	0	1	0	0	0	1	0	0	1	1	1	0	0	1	1	1	0	0	0	1	0	1	0	0	0	0	1	1	0	*	1	1	0	0	0	0	0	*	0	0	0	1	1
OPL_26	442693OPL 4x _3	1	0	1	0	1	0	1	0	0	0	0	0	0	1	1	1	0	0	0	1	1	0	0	0	1	0	1	0	0	0	0	1	1	0	*	1	1	0	1	0	0	0	*	0	0	0	1	1
OPL_27	442693OPL 4x _4	1	0	1	0	1	0	1	0	0	0	0	0	0	1	1	1	0	0	0	1	1	0	0	0	1	0	1	0	0	0	0	1	1	0	*	0	1	0	1	0	0	0	*	0	0	0	1	1
OPL_28	442693OPL 4x _5	1	0	1	0	1	0	1	0	0	0	1	0	0	1	0	0	0	1	0	1	0	0	0	0	1	0	1	0	0	0	0	1	1	0	*	1	1	0	1	0	0	0	*	0	0	0	1	1
OPL_29	442693OPL 4x _6	1	0	0	0	0	0	1	0	0	0	0	0	0	1	1	1	0	1	0	1	1	0	0	0	1	0	1	0	0	0	0	0	1	0	*	1	1	0	1	0	0	0	*	0	0	0	1	1
OPL_30	442693OPL 4x _7	1	0	1	1	0	0	1	0	0	0	1	0	0	1	1	1	0	0	0	1	1	0	0	0	1	0	1	0	0	0	0	0	1	0	*	0	1	1	1	0	0	0	*	0	0	0	1	1
OPL_31	442693OPL 4x _8	1	0	1	1	1	0	1	0	0	0	0	0	0	1	0	1	0	1	1	1	0	0	0	0	1	0	1	0	0	0	0	1	1	0	*	0	1	1	0	0	0	0	*	0	0	0	1	1
OPL_32	442693OPL 4x _9	1	0	1	0	1	0	1	0	0	0	0	0	0	1	1	1	0	1	1	1	0	0	0	0	1	0	1	0	0	0	0	0	1	0	*	0	1	0	1	0	0	0	*	0	0	0	1	1
OPL_33	442693OPL 4x _10	1	0	1	0	1	0	1	0	0	0	0	0	0	1	1	1	0	1	1	1	0	0	0	0	1	0	1	0	0	0	0	1	1	0	*	0	1	0	0	0	0	0	*	0	0	0	1	1
OPL_34	442693OPL 4x _11	1	0	1	0	1	0	1	0	0	0	0	0	0	1	1	1	0	1	0	1	0	0	0	0	1	0	0	0	0	0	0	0	1	0	*	0	1	0	1	0	0	0	*	0	0	0	1	1
OPL_35	442693OPL 4x _12	1	0	1	0	1	0	1	0	0	0	1	0	0	1	1	1	0	1	0	1	1	0	0	0	1	1	1	0	0	0	0	1	1	*	*	1	1	0	0	0	0	0	*	0	0	0	1	1
OPL_36	442693OPL 4x _13	1	0	1	0	0	0	1	0	0	0	1	0	0	1	0	1	0	1	0	1	0	0	0	0	1	0	1	0	0	0	0	1	1	*	*	1	1	0	1	0	0	0	*	0	0	0	1	1
OPL_37	442693OPL 4x _14	1	0	0	0	0	0	1	0	0	0	1	0	0	1	1	1	0	1	0	1	0	0	0	0	1	0	1	0	0	0	0	1	1	0	*	0	1	0	1	0	0	0	*	0	0	0	1	1
OPL_38	442693OPL 4x _15	1	0	0	0	0	0	1	0	0	0	1	0	0	1	1	1	0	1	0	1	1	0	0	0	1	0	1	0	0	0	0	1	1	0	*	0	1	0	0	0	0	0	*	0	0	0	1	1
OPL_39	442693OPL 4x _16	1	0	1	0	1	0	1	0	0	0	1	0	0	1	1	1	0	0	1	1	1	0	0	0	1	0	1	0	0	0	0	1	1	0	*	0	1	0	1	0	0	0	*	0	0	0	1	1
OPL_40	442693OPL 4x _17	1	0	0	1	0	0	1	0	0	0	1	0	0	1	1	1	0	0	1	1	1	0	0	0	1	0	1	0	0	0	0	1	1	0	*	0	1	1	1	0	0	0	*	0	0	0	1	1
OPL_41	442693OPL 4x _18	1	0	0	0	1	0	1	0	0	0	1	0	0	1	1	1	0	0	1	1	0	0	0	0	1	1	1	0	0	0	0	1	1	0	*	0	1	0	1	0	0	0	*	0	0	0	1	1
OPL_42	442693OPL 4x _19	1	0	1	0	1	0	1	0	0	0	1	0	0	1	0	0	0	0	0	1	1	0	0	0	1	0	1	0	0	0	0	1	1	0	*	0	1	0	1	0	0	0	*	0	0	0	1	1
OPL_43	442693OPL 4x _20	1	0	1	0	0	0	1	0	0	0	0	0	0	1	1	1	0	1	0	1	0	0	0	0	1	0	1	0	0	0	0	1	1	0	*	0	1	0	1	0	0	0	*	0	0	0	1	1
OPL_44	442693OPL 4x _21	1	0	0	1	0	0	1	0	0	0	1	0	0	1	1	1	0	1	0	1	0	0	0	0	1	0	1	0	0	0	0	1	1	0	*	0	1	1	0	0	0	0	*	0	0	0	1	1
OPL_45	442693OPL 4x _22	1	0	0	0	0	0	1	0	0	0	1	0	0	1	1	1	0	1	0	1	1	0	0	0	1	0	0	0	0	0	0	1	1	0	*	1	1	0	1	0	0	0	*	0	0	0	1	1
OPL_46	442693OPL 4x _23	1	0	0	0	0	0	1	0	0	0	0	0	0	1	1	1	0	0	1	1	0	0	0	0	1	0	1	0	0	0	0	0	1	0	*	0	1	0	1	0	0	0	*	0	0	0	1	1
OPL_47	442693OPL 4x _24	1	0	1	0	1	0	1	0	0	0	0	0	0	1	1	1	0	1	0	1	0	0	0	0	1	0	1	0	0	0	0	0	1	0	*	0	1	0	1	0	0	0	*	0	0	0	1	1
OPL_48	545908OPL 6x _1	1	*	0	0	0	0	1	0	0	0	0	0	1	1	0	1	0	1	1	1	0	1	0	0	1	0	1	0	1	0	0	0	1	1	0	0	1	0	1	1	0	0	0	0	0	0	1	1
OPL_49	545908OPL 6x _2	1	*	0	0	0	1	1	0	0	0	0	0	0	1	0	1	0	1	1	1	0	0	0	0	1	0	1	0	1	0	0	0	1	0	0	0	1	0	1	1	0	0	0	0	0	0	1	1
OPL_50	545908OPL 6x _3	1	*	0	0	0	0	1	0	0	0	0	0	0	1	0	1	0	1	1	1	0	1	0	1	1	0	1	0	1	0	0	0	1	0	0	1	1	0	1	1	0	0	0	0	0	0	1	1
OPL_51	545908OPL 6x _4	1	*	0	0	0	0	1	0	0	0	0	0	0	1	0	1	0	1	1	1	0	1	0	0	1	0	1	0	1	0	0	1	1	1	0	1	1	0	1	1	0	0	0	0	0	0	1	1
OPL_52	545908OPL 6x _5	1	*	0	0	0	0	1	0	0	0	0	0	0	1	0	1	0	1	0	1	0	1	0	0	1	0	1	0	1	0	0	1	1	0	1	1	1	0	1	0	0	0	0	0	0	0	1	1
OPL_53	545908OPL 6x _6	1	*	0	0	0	0	1	0	0	0	0	0	0	1	0	1	0	1	1	1	0	1	0	1	1	0	1	0	1	0	0	1	1	1	0	1	1	0	1	0	1	0	0	0	0	0	1	1
OPL_54	545908OPL 6x _7	1	*	0	0	0	0	1	0	0	0	0	0	0	1	0	1	0	1	0	1	0	1	0	0	1	0	1	0	1	0	0	1	1	1	0	1	1	0	0	0	1	0	0	0	0	0	1	1
OPL_55	545908OPL 6x _8	1	*	0	0	0	0	1	0	0	0	0	0	0	1	0	1	0	1	1	1	0	1	0	1	1	0	1	0	1	0	0	1	1	1	1	1	1	0	1	1	1	0	0	0	0	0	1	1
OPL_56	545908OPL 6x _9	1	*	0	0	0	0	1	0	0	0	0	0	0	1	0	1	0	1	1	1	0	0	0	0	1	0	1	0	1	0	0	1	1	1	1	0	1	0	1	1	1	0	0	0	0	0	1	1
OPL_57	545908OPL 6x _10	1	*	0	0	0	0	1	0	0	0	0	0	0	1	0	1	0	1	0	1	0	1	0	1	1	0	1	0	1	0	0	1	1	1	0	1	1	0	1	1	1	0	0	0	0	1	1	1
OPL_58	545908OPL 6x _11	1	*	0	0	0	1	1	0	0	0	0	0	0	1	0	1	0	1	1	1	0	1	0	1	1	0	1	0	1	0	0	0	1	0	0	1	1	0	1	1	1	0	0	0	0	0	1	1
OPL_59	545908OPL 6x _12	1	*	0	0	0	0	1	0	0	0	0	0	0	1	0	1	0	1	1	1	0	1	0	1	1	0	1	0	1	0	0	0	1	1	0	1	1	0	1	1	0	0	0	0	0	1	1	1
OPL_60	545908OPL 6x _13	1	*	0	0	0	0	1	0	0	0	0	0	0	1	0	1	0	1	1	1	0	0	0	0	1	0	1	0	1	0	0	1	1	1	1	1	1	0	1	0	1	0	0	0	0	1	1	1
OPL_61	545908OPL 6x _14	1	*	0	0	0	0	1	0	0	0	0	0	0	1	0	1	0	1	1	1	0	1	0	1	1	0	1	0	1	0	0	1	1	1	0	0	1	0	1	1	1	0	0	0	0	1	1	1
OPL_62	545908OPL 6x _15	1	*	0	0	0	0	1	0	0	0	0	0	0	1	0	1	0	1	1	1	0	0	0	1	1	0	1	0	0	0	0	1	1	0	0	1	1	0	1	0	0	0	0	0	0	0	1	1
OPL_63	545908OPL 6x _16	1	*	0	0	0	0	1	0	0	0	0	0	0	1	0	1	0	1	0	1	0	1	0	1	1	0	1	0	0	0	0	0	1	1	0	1	1	0	1	1	1	0	0	0	0	1	1	1
OPL_64	545908OPL 6x _17	1	*	0	0	0	1	1	0	0	0	0	0	0	1	0	1	0	1	1	1	0	1	0	1	1	0	1	0	0	0	0	0	1	1	1	1	1	0	1	1	0	0	0	0	0	0	1	1
OPL_65	545908OPL 6x _18	1	*	0	0	0	0	1	0	0	0	0	0	0	1	0	1	0	1	1	1	0	1	0	1	1	0	1	0	0	0	0	1	1	1	0	1	1	0	1	1	0	0	0	0	0	1	1	1
SPL_1	2533SPL	1	0	0	0	0	0	1	0	0	0	0	0	0	1	0	0	0	0	0	1	0	0	0	0	1	0	1	0	0	0	0	1	0	1	0	0	1	0	0	0	0	0	0	0	0	0	1	1
SPL_3	2666SPL	1	1	0	0	0	0	1	0	0	0	0	0	0	1	0	0	0	0	0	1	0	0	0	0	0	1	0	0	0	0	0	1	1	0	1	0	1	0	0	1	0	0	0	0	0	0	1	1
SPL_4	3488SPL	1	0	0	0	1	0	1	0	0	0	0	0	0	1	0	0	0	0	0	0	0	0	1	0	*	*	1	0	0	0	0	0	0	1	0	0	1	0	1	0	0	0	0	0	0	0	1	1
SPL_7	7206SPL	1	1	0	0	0	0	1	0	0	0	0	0	0	1	0	0	0	0	0	1	0	0	0	0	0	1	1	0	0	0	0	0	1	0	0	0	1	0	1	1	0	0	0	0	0	0	1	1
SPL_8	3519SPL	*	0	0	0	0	0	1	0	0	0	0	0	0	1	0	1	1	0	0	0	0	0	0	0	0	1	1	0	0	0	1	1	*	*	0	1	1	0	*	0	*	*	0	0	0	0	1	1
SPL_9	7205SPL	1	0	0	0	0	0	1	0	0	0	0	1	0	1	0	1	0	0	0	1	0	0	0	0	1	1	0	0	0	0	0	0	*	*	0	0	1	0	0	0	*	*	0	0	0	0	1	1
SPL_11	5876SPL	1	0	0	0	0	0	1	0	0	0	0	0	0	1	1	*	0	0	0	1	0	0	0	0	1	0	0	0	0	0	0	0	*	*	0	0	1	0	0	0	*	*	0	0	0	0	1	1
SPL_12	3618SPL	1	0	0	0	0	0	1	0	0	0	0	0	0	1	0	0	0	0	0	1	0	0	0	0	1	1	0	0	0	0	0	1	1	1	0	0	1	0	0	1	0	0	0	0	0	0	1	1
SPL_13	3564SPL	1	0	0	0	0	0	1	0	0	0	0	0	0	1	0	0	0	0	0	1	0	0	0	0	1	0	1	0	0	0	0	0	0	1	0	0	1	0	1	1	1	0	0	0	0	0	1	1
SPL_14	3629SPL	1	0	0	0	1	0	1	0	0	0	0	0	0	1	0	0	0	0	0	1	0	0	0	0	1	0	*	0	0	0	0	0	1	1	0	0	1	0	0	0	0	0	0	0	0	0	1	1
SPL_15	3625SPL	1	0	0	0	0	0	1	0	0	0	0	0	0	1	1	0	0	0	0	1	0	0	0	0	0	0	1	0	1	0	0	0	0	0	1	0	1	0	1	0	1	0	0	0	0	0	1	1
SPL_16	3622SPL	1	0	0	1	0	0	1	0	0	*	*	0	0	1	1	0	0	0	*	1	0	0	0	0	0	1	0	0	0	0	0	0	1	1	1	0	1	1	0	1	0	0	0	0	0	0	1	1
SPL_18	5704SPL	1	0	0	0	0	0	1	0	0	0	0	0	0	1	0	0	0	0	0	1	0	0	0	0	0	1	0	0	0	0	0	1	0	0	0	0	1	0	0	1	0	0	0	0	0	0	1	1
SPL_19	3562SPL	1	0	0	0	0	0	1	0	0	0	0	0	0	1	1	0	0	0	0	1	0	0	0	0	0	1	0	0	0	0	0	0	1	0	0	0	1	1	0	0	0	0	0	0	0	0	1	1
SPL_21	3575SPL	1	0	0	0	0	0	1	0	0	0	0	0	0	1	1	0	0	0	0	1	0	0	1	0	1	1	0	0	0	0	0	0	1	0	0	0	1	0	0	1	0	0	0	0	0	0	1	1
SPL_22	5703SPL	1	0	1	0	1	0	1	0	0	0	0	0	0	1	0	*	0	0	0	1	0	0	0	0	1	1	1	0	0	0	0	1	1	1	0	0	1	0	0	1	0	0	0	0	0	0	1	1
SPL_23	473375SPL	0	0	0	0	1	0	1	0	0	0	0	0	*	1	0	0	0	0	0	1	0	0	0	0	1	0	0	0	0	0	1	0	1	1	0	0	1	0	0	0	0	0	0	0	0	0	1	1
SPL_24	473384SPL	1	0	0	0	0	0	1	0	0	0	0	0	0	1	1	0	0	0	0	1	0	0	0	0	1	0	*	*	*	*	*	0	1	1	0	0	1	0	0	1	0	0	0	0	0	0	1	1
SPL_25	473385SPL	1	0	0	0	1	0	1	0	0	0	0	0	0	1	0	0	0	0	0	1	0	0	0	0	1	0	*	*	*	*	*	0	1	0	0	0	1	0	0	0	0	0	0	0	0	0	1	1
SPL_26	498134SPL	1	0	0	0	0	0	1	0	0	0	0	0	0	1	1	0	0	0	0	1	0	0	0	0	1	1	0	0	1	0	0	0	1	0	1	0	1	0	0	0	0	0	0	0	0	0	1	1
SPL_27	498140SPL	1	0	1	0	0	0	1	0	0	0	0	0	0	1	0	0	0	0	0	1	0	0	0	0	1	0	0	0	0	0	1	0	1	0	0	0	1	0	0	0	0	0	0	0	0	0	1	1
SPL_28	498285SPL	1	1	0	0	0	0	1	0	0	0	0	0	0	1	0	0	0	0	0	1	0	0	1	0	1	1	0	1	0	0	0	0	1	1	1	*	1	0	0	0	0	0	0	0	0	0	1	1
SPL_29	230502SPL	1	0	0	0	1	0	1	0	0	0	0	0	0	1	0	0	0	0	0	0	1	0	0	0	1	0	0	0	0	0	1	0	1	0	1	0	1	0	*	0	0	0	0	0	0	0	1	1
SPL_30	246536SPL	1	0	0	0	1	0	1	0	0	0	0	0	0	1	0	0	0	0	0	0	1	0	0	0	0	1	0	0	0	0	1	0	1	0	1	0	1	0	0	0	0	0	0	0	0	0	1	1
SPL_31	3564SPL_1	1	0	0	0	0	0	1	0	0	0	0	0	0	1	0	0	0	0	0	1	0	0	0	0	1	1	1	0	0	0	1	1	0	1	0	0	1	*	0	1	0	0	*	0	0	0	1	1
SPL_32	3564SPL_2	1	0	0	0	0	0	1	0	0	0	0	0	0	1	0	0	0	0	0	1	0	0	0	0	0	1	1	0	0	0	0	1	0	1	0	0	1	*	1	1	0	0	*	0	0	0	1	1
SPL_34	3564SPL_4	1	0	0	0	0	0	1	0	0	0	0	0	0	1	0	0	0	0	0	1	0	0	0	0	1	0	1	0	0	0	1	1	1	1	1	0	1	*	1	1	0	0	*	0	0	0	1	1
SPL_35	3564SPL_5	1	0	0	0	0	0	1	0	0	0	0	0	0	1	0	0	0	0	0	1	0	0	0	0	1	1	1	0	0	0	*	1	*	*	0	0	*	*	*	0	0	0	*	0	0	0	1	1
SPL_36	3564SPL_6	1	0	0	0	0	0	1	0	0	0	0	0	0	1	0	0	0	0	0	1	0	0	0	0	0	1	1	0	0	0	*	1	*	*	0	0	*	*	*	1	0	0	*	0	0	0	1	1
SPL_37	3564SPL_7	1	0	0	0	0	0	1	0	0	0	0	0	0	1	0	0	0	0	0	1	0	0	0	0	0	1	1	0	0	0	*	1	*	*	1	0	*	*	*	1	0	0	*	0	0	0	1	1
SPL_38	3564SPL_8	1	0	0	0	0	0	1	0	0	0	0	0	0	1	0	0	0	0	0	1	0	0	0	0	1	1	*	0	0	0	*	0	*	*	0	0	*	*	*	1	0	0	*	0	0	0	1	1
SPL_39	3564SPL_9	1	0	0	0	0	0	1	0	0	0	0	0	0	1	0	0	0	0	0	1	0	0	0	0	1	1	1	0	0	0	1	1	1	0	0	0	1	*	1	1	0	0	*	0	0	0	1	1
SPL_40	3564SPL_10	1	0	0	0	0	0	1	0	0	0	0	0	0	1	0	0	0	0	0	1	0	0	0	0	1	1	0	0	0	0	1	*	1	0	0	0	1	*	0	1	0	0	*	0	0	0	1	1
SPL_41	3564SPL_11	1	0	0	0	0	0	1	0	0	0	0	0	0	1	0	0	0	0	0	1	0	0	0	0	0	1	1	0	0	0	1	1	1	0	1	0	1	*	1	0	0	0	*	0	0	0	1	1
SPL_42	3564SPL_12	1	0	0	0	0	0	1	0	0	0	0	0	0	1	0	0	0	0	0	1	0	0	0	0	1	0	1	0	0	0	1	1	0	0	0	0	1	*	1	1	0	0	*	0	0	0	1	1
SPL_43	3564SPL_13	1	0	0	0	0	0	1	0	0	0	0	0	0	1	0	0	0	0	0	1	0	0	0	0	1	1	1	0	0	0	0	1	1	1	1	0	1	*	1	1	0	0	*	0	0	0	1	1
SPL_44	3564SPL_14	1	0	0	0	0	0	1	0	0	0	0	0	0	1	0	0	0	0	0	1	0	0	0	0	1	1	0	0	0	0	1	0	1	1	1	0	1	*	0	1	0	0	*	0	0	0	1	1
SPL_45	3564SPL_15	1	0	0	0	0	0	1	0	0	0	0	0	0	1	0	0	0	0	0	1	0	0	0	0	0	1	1	0	0	0	1	0	0	0	0	0	1	*	0	1	0	0	*	0	0	0	1	1
SPL_46	3564SPL_16	1	0	0	0	0	0	1	0	0	0	0	0	0	1	0	0	0	0	0	1	0	0	0	0	1	0	1	0	0	0	1	1	1	0	0	0	1	*	1	1	0	0	*	0	0	0	1	1
SPL_47	3564SPL_17	1	0	0	0	0	0	1	0	0	0	0	0	0	1	0	0	0	0	0	1	0	0	0	0	0	1	0	0	0	0	1	1	1	1	1	0	1	*	0	0	0	0	*	0	0	0	1	1
SPL_48	3564SPL_18	1	0	0	0	0	0	1	0	0	0	0	0	0	1	0	0	0	0	0	1	0	0	0	0	0	1	1	0	0	0	1	1	1	1	1	0	1	*	1	0	0	0	*	0	0	0	1	1
SPL_49	3564SPL_19	1	0	0	0	0	0	1	0	0	0	0	0	0	1	0	0	0	0	0	1	0	0	0	0	0	1	0	0	0	0	1	1	1	0	1	0	1	*	1	1	0	0	*	0	0	0	1	1
SPL_50	3564SPL_20	1	0	0	0	0	0	1	0	0	0	0	0	0	1	0	0	0	0	0	1	0	0	0	0	0	1	0	0	0	0	1	1	0	0	1	0	1	*	1	0	0	0	*	0	0	0	1	1
EHR_1	7502EHR	1	0	0	0	0	0	0	0	0	0	0	0	0	0	0	1	0	1	0	1	0	0	0	0	*	*	1	0	0	0	0	0	0	0	0	0	1	0	0	0	0	0	0	0	0	0	1	1
EHR_2	7510EHR	1	*	0	0	1	0	0	0	*	0	0	0	0	0	0	0	0	1	0	0	1	1	0	0	0	0	1	0	0	0	0	0	1	0	0	0	1	0	0	1	0	0	1	1	0	0	1	1
EHR_3	7507EHR	1	*	0	0	1	0	0	0	0	0	0	0	0	0	0	0	1	1	0	0	1	1	0	0	0	0	1	0	0	0	0	0	1	0	0	0	1	0	0	*	0	0	0	1	0	0	1	1
EHR_6	7507EHR_1	*	*	0	0	1	0	0	0	0	0	0	1	0	0	1	0	*	1	0	0	1	1	0	0	0	0	1	0	0	0	0	0	0	0	0	0	0	0	0	0	0	0	0	0	1	0	1	1
EHR_7	7507EHR_2	*	*	0	0	1	0	0	0	0	0	0	1	0	0	1	0	1	0	0	0	1	1	0	0	0	0	1	0	0	0	0	0	0	0	0	0	1	0	0	0	0	0	0	0	1	0	1	1
EHR_8	7507EHR_3	*	*	0	0	1	0	0	0	0	0	0	1	0	0	1	0	1	1	0	0	1	1	0	0	0	0	1	0	0	0	0	0	0	0	0	0	1	0	0	0	0	0	0	0	1	0	1	1
EHR_9	7507EHR_4	*	*	0	0	1	0	0	0	0	0	0	0	0	0	1	0	1	1	0	0	1	1	0	0	0	0	1	0	0	0	0	0	0	0	0	0	1	0	0	0	0	0	0	0	1	0	1	1
EHR_10	7507EHR_5	*	*	0	0	1	0	0	0	0	0	0	1	0	0	1	*	1	1	0	0	1	1	0	0	0	0	1	0	0	0	0	0	0	0	0	0	1	0	0	0	0	0	0	0	1	0	1	1
EHR_11	7507EHR_6	*	*	0	0	1	0	0	0	0	0	0	1	0	0	1	0	1	0	0	0	1	1	0	0	0	0	1	0	0	0	0	0	0	0	0	0	1	0	0	0	0	0	0	0	1	0	1	1
EHR_14	7507EHR_9	*	*	0	0	1	0	0	0	0	0	0	*	0	0	1	0	1	0	0	0	1	1	0	0	0	0	1	0	0	0	0	0	0	0	0	0	1	0	0	0	0	0	0	0	1	0	1	1
EHR_15	7507EHR_10	*	*	0	0	1	0	0	0	0	0	0	1	0	0	1	0	0	1	0	0	1	1	0	0	0	0	1	0	0	0	0	0	0	0	0	0	1	0	0	0	0	0	0	0	1	0	1	1
EHR_16	7507EHR_11	*	*	0	0	1	0	0	0	0	0	0	0	0	0	1	0	1	1	0	0	1	1	0	0	0	0	1	0	0	0	0	*	0	0	0	0	1	0	0	0	0	0	0	0	1	0	1	1
EHR_17	7507EHR_12	*	*	0	0	1	0	0	0	0	0	0	0	0	0	1	0	1	1	0	0	1	1	0	0	0	0	1	0	0	0	0	0	0	0	0	0	1	0	0	0	0	0	0	0	1	0	1	1
EHR_18	7507EHR_13	*	*	0	0	1	0	0	0	0	0	0	1	0	0	1	0	0	1	0	0	1	1	0	0	0	0	1	0	0	0	0	0	0	0	0	0	1	0	0	0	0	0	0	0	1	0	1	1
EHR_19	7507EHR_14	*	*	0	0	1	0	0	0	0	0	0	1	0	0	1	0	1	1	0	0	1	1	0	0	0	0	1	0	0	0	0	*	0	0	0	0	1	0	0	0	0	0	0	0	1	0	1	1
EHR_20	7507EHR_15	*	*	0	0	1	0	0	0	0	0	0	0	0	0	1	0	1	0	0	0	1	1	0	0	0	0	1	0	0	0	0	0	0	0	0	0	1	0	0	0	0	0	0	0	1	0	1	1
EHR_21	7507EHR_16	*	*	0	0	1	0	0	0	0	0	0	0	0	0	1	*	1	1	0	0	1	1	0	0	0	0	1	0	0	0	0	0	0	0	0	0	1	0	0	0	0	0	0	0	1	0	1	1
EHR_22	7507EHR_17	*	*	0	0	1	0	0	0	0	0	0	0	*	0	1	0	1	1	0	0	1	1	0	0	0	0	1	0	0	0	0	0	0	0	*	0	1	0	0	0	0	0	0	0	1	0	1	1
EHR_23	7507EHR_18	*	*	0	0	1	0	0	0	0	0	0	1	0	0	1	0	1	1	0	0	1	1	0	0	0	0	1	0	0	0	0	0	0	0	*	0	1	0	0	0	0	0	0	0	1	*	1	1
EHR_24	7507EHR_19	*	*	0	0	1	0	0	0	0	0	0	1	0	0	1	0	1	1	0	0	1	1	0	0	0	0	1	0	0	0	0	0	0	0	*	0	1	0	0	0	0	0	0	0	1	0	1	1
EHR_25	7507EHR_20	*	*	0	0	1	0	0	0	0	0	0	1	0	0	1	0	1	1	0	0	1	1	0	0	0	0	1	0	0	0	0	0	0	0	*	0	1	0	0	0	0	0	0	0	1	*	1	1
PNT_1	3863PNT	0	0	0	0	0	0	0	0	0	0	0	0	1	0	0	0	1	0	0	0	1	0	0	0	0	1	1	0	0	1	1	0	0	0	0	0	1	1	0	0	0	0	0	0	0	1	1	1
PNT_2	7521PNT	0	0	0	0	0	0	0	1	0	0	0	0	1	0	0	1	0	1	0	1	1	*	1	0	*	*	1	0	1	1	*	0	0	0	1	0	1	1	0	0	0	0	0	0	0	0	1	1
PNT_3	3234PNT	0	0	0	0	0	0	0	0	0	0	0	0	0	0	0	0	1	1	0	1	1	0	0	0	0	0	1	0	0	1	1	0	0	0	0	0	1	0	1	0	0	0	0	0	0	1	1	1
PNT_4	3559PNT	0	0	0	0	0	0	0	0	0	*	0	0	1	0	0	0	1	0	0	0	1	1	0	0	0	0	1	0	0	1	1	0	0	0	0	0	1	0	0	0	0	0	0	0	0	1	1	1
PNT_5	7191PNT	0	0	0	0	0	0	0	0	0	0	0	0	0	*	0	0	1	0	0	0	1	1	0	0	0	0	1	0	0	1	1	0	*	*	0	0	1	1	0	0	*	*	*	0	0	0	1	1
PNT_6	347766PNT_1	0	*	0	0	0	0	0	0	0	0	0	0	1	1	0	0	1	0	0	1	1	0	0	0	0	0	1	0	0	1	1	1	0	0	0	0	1	0	1	0	0	0	0	0	0	0	1	0
PNT_8	347766PNT_3	0	*	0	0	0	0	0	0	0	0	0	0	0	1	0	0	1	1	0	0	1	1	0	0	0	0	1	0	0	1	1	1	0	0	0	0	1	0	1	0	0	0	0	0	0	0	1	0
PNT_9	347766PNT_4	0	*	0	0	0	0	0	0	0	0	0	0	0	0	0	0	1	1	0	0	1	0	0	0	0	0	1	0	0	1	1	1	0	0	0	0	1	0	1	0	0	0	0	0	0	0	1	0
PNT_10	347766PNT_5	0	*	0	0	0	1	0	0	0	0	0	0	1	1	0	0	1	1	0	0	1	1	0	0	0	0	1	0	0	1	1	1	0	0	0	0	1	0	1	0	0	0	0	0	0	0	1	0
PNT_11	347766PNT_6	0	*	0	0	0	1	0	0	0	0	0	0	1	1	0	0	1	0	0	1	1	0	0	0	0	0	1	0	0	1	1	1	0	0	0	0	1	0	1	0	0	0	0	0	0	0	1	0
PNT_12	347766PNT_7	0	*	0	0	0	1	0	0	0	0	0	0	1	1	0	0	1	1	0	1	1	0	0	0	0	0	1	0	0	1	1	1	0	0	0	0	1	0	1	0	0	0	0	0	0	0	1	0
PNT_14	347766PNT_9	0	*	0	0	0	0	0	0	0	0	0	0	1	1	0	0	1	1	0	1	1	1	0	0	0	0	1	0	0	1	1	1	0	0	0	0	1	0	1	0	0	0	0	0	0	0	1	0
PNT_15	347766PNT_10	0	*	0	0	0	0	0	0	0	0	0	0	1	1	0	0	1	0	0	1	1	1	0	0	0	0	1	0	0	1	1	1	0	0	0	0	1	0	1	0	0	0	0	0	0	0	1	0
PNT_16	347766PNT_11	0	*	0	0	0	0	0	0	0	0	0	0	1	1	0	0	1	0	0	1	1	1	0	0	0	0	1	0	0	1	1	1	0	0	0	0	1	0	1	0	0	0	0	0	0	0	1	0
PNT_18	347766PNT_13	0	*	0	0	0	1	0	0	0	0	0	0	1	1	0	0	1	1	0	1	1	0	0	0	0	0	1	0	0	1	1	1	0	0	0	0	1	0	1	0	0	0	0	0	0	0	1	0
PNT_19	347766PNT_14	0	*	0	0	0	1	0	0	0	0	0	0	1	1	0	0	1	1	0	1	1	1	0	0	0	0	1	0	0	1	1	1	0	0	0	0	1	0	1	0	0	0	0	0	0	0	1	0
PNT_20	347766PNT_15	0	*	0	0	0	1	0	0	0	0	0	0	1	1	0	0	1	0	0	1	1	1	0	0	0	0	1	0	0	1	1	1	0	0	0	0	1	0	1	0	0	0	0	0	0	1	1	0
PNT_21	347766PNT_16	0	*	0	0	0	1	0	0	0	0	0	0	1	1	0	0	1	1	0	1	1	1	0	0	0	0	1	0	0	1	1	1	0	0	0	0	1	0	1	0	0	0	0	0	0	0	1	0
PNT_22	347766PNT_17	0	*	0	0	0	0	0	0	0	0	0	0	1	1	0	0	1	0	0	1	1	1	0	0	0	0	1	0	0	1	1	1	0	0	0	0	1	0	1	0	0	0	0	0	0	0	1	0
PNT_23	347766PNT_18	0	*	0	0	0	0	0	0	0	0	0	0	1	1	0	0	1	1	0	1	1	0	0	0	0	0	1	0	0	1	1	1	0	0	0	0	1	0	1	0	0	0	0	0	0	1	1	0
PNT_24	347766PNT_19	0	*	0	0	0	0	0	0	0	0	0	0	1	*	0	0	1	0	0	1	1	0	0	0	0	0	1	0	0	1	1	1	0	0	0	0	1	0	1	0	0	0	0	0	0	0	1	0
PNT_25	347766PNT_20	0	*	0	0	0	0	0	0	0	0	0	0	1	1	0	0	1	0	0	1	1	1	0	0	0	0	1	0	0	0	1	1	0	0	0	0	1	0	1	0	0	0	0	0	0	0	1	0
PNT_26	347766PNT_30	0	*	0	0	0	1	0	0	0	0	0	0	1	1	0	0	1	0	0	1	1	1	0	0	0	0	1	0	0	1	1	1	0	0	0	0	1	0	1	0	0	0	0	0	0	0	1	0
PNT_27	347766PNT_31	0	*	0	0	0	1	0	0	0	0	0	0	1	1	0	0	1	1	0	1	1	0	0	0	0	0	1	0	0	1	1	1	0	0	0	0	1	0	1	0	0	0	0	0	0	1	1	0
PNT_28	347766PNT_32	0	*	0	0	0	1	0	0	0	0	0	0	1	1	0	0	1	0	0	1	1	1	0	0	0	0	1	0	0	1	1	1	0	0	0	0	1	0	1	0	0	0	0	0	0	0	1	0
AEM_3	7018AEM	1	0	0	0	0	0	1	0	0	0	0	0	0	0	0	0	0	1	0	1	0	0	0	1	0	1	1	0	0	1	0	*	1	1	1	1	1	0	0	0	0	0	0	0	0	0	1	1
AEM_9	7017AEM	1	1	0	0	0	0	1	0	0	0	1	0	0	0	0	0	1	0	0	1	0	0	0	1	0	1	1	0	0	1	0	0	1	0	1	1	1	0	0	0	0	0	0	0	0	0	1	1
AEM_10	7006AEM	1	0	0	0	0	0	1	1	0	0	0	1	0	0	0	0	1	0	0	1	0	0	1	1	0	0	1	0	0	1	0	0	0	0	1	1	1	0	0	0	1	0	0	0	0	0	1	1
AEM_15	7010AEM	1	1	0	0	0	0	1	0	0	0	1	0	0	0	*	0	1	0	0	1	0	0	0	1	0	1	1	0	0	1	0	1	1	1	1	1	1	0	0	0	0	0	0	0	0	0	1	1
AEM_16	7002AEM	1	1	0	0	*	0	1	0	0	0	1	0	0	0	0	0	1	*	0	1	0	0	0	1	0	1	1	0	0	1	0	1	*	0	1	1	1	0	0	0	*	*	0	0	0	1	1	1
AEM_17	7008AEM	1	0	0	0	0	0	1	1	0	0	0	1	0	0	0	0	1	1	0	1	0	0	1	1	0	0	1	0	0	1	0	1	0	0	1	1	1	0	0	0	*	*	0	0	0	0	1	1
AEM_18	7007AEM	1	1	0	0	0	0	1	0	0	0	1	0	0	0	*	0	1	1	0	1	0	0	0	1	0	1	1	0	0	1	0	1	1	1	1	1	1	0	0	0	*	*	0	0	0	0	1	1
AEM_19	7005AEM	1	1	0	0	*	0	0	0	0	0	1	0	0	0	0	0	0	1	0	1	0	0	0	1	0	1	1	0	0	1	0	1	1	0	1	1	1	0	0	0	*	*	0	0	0	0	1	1
AEM_20	3735AEM	1	1	0	0	0	0	1	0	0	0	1	0	0	0	*	0	1	0	0	1	0	0	0	1	0	*	1	0	0	1	0	*	1	0	1	1	1	0	0	0	*	0	0	*	*	*	1	1
AEM_21	3734AEM	1	*	0	0	0	0	1	1	0	0	0	1	0	0	0	0	1	*	0	1	0	0	1	1	0	*	1	0	0	0	1	1	0	0	1	1	1	0	0	0	*	0	0	0	0	0	1	1
AEM_22	7004AEM	1	*	0	0	0	0	1	1	0	0	1	0	0	0	0	0	1	*	0	1	0	0	1	1	0	1	1	0	0	0	1	1	0	1	0	1	1	0	0	0	0	0	0	0	0	0	1	1
AEM_23	7004AEM_1	1	1	0	0	*	0	1	1	0	0	1	1	0	0	0	0	1	1	0	1	0	0	1	1	0	1	1	0	*	*	*	1	1	*	1	1	1	0	0	0	1	0	0	0	0	0	1	1
AEM_24	7004AEM_2	1	1	0	0	*	0	1	1	0	0	1	1	0	0	0	0	1	1	0	1	0	0	1	1	0	1	1	0	0	1	0	1	1	*	1	1	1	0	0	0	1	0	0	0	0	0	1	1
AEM_25	7004AEM_3	1	1	0	0	*	0	1	1	0	0	1	1	0	0	0	0	1	1	0	1	0	0	1	1	0	1	1	0	0	1	0	1	1	*	1	1	1	0	0	0	1	0	0	0	0	0	1	1
AEM_28	7004AEM_6	1	1	0	0	*	0	1	1	0	0	0	1	0	0	0	0	1	1	0	1	0	0	1	1	0	0	1	0	0	1	0	1	1	*	1	1	1	0	0	0	1	0	0	0	0	0	1	1
AEM_29	7004AEM_7	1	1	0	0	*	0	1	1	0	0	1	0	0	0	0	0	1	1	0	1	0	0	1	1	0	1	1	0	0	1	0	1	1	*	1	1	1	0	0	0	1	0	0	0	0	0	1	1
AEM_30	7004AEM_8	1	1	0	0	*	0	1	1	0	0	1	1	0	0	0	0	1	1	0	1	0	0	1	1	0	1	1	0	0	1	0	1	1	*	1	1	1	0	0	0	1	0	0	0	0	0	1	1
AEM_32	7004AEM_10	1	1	0	0	*	0	1	1	0	0	1	1	0	0	0	0	1	1	0	1	0	0	1	1	0	1	1	0	0	1	0	1	1	*	1	1	1	0	0	0	1	0	0	0	0	0	1	1
AEM_33	7004AEM_11	1	1	0	0	*	0	1	1	0	0	1	0	0	0	0	0	1	1	0	1	0	0	1	1	0	1	1	0	0	1	0	1	1	*	1	1	1	0	0	0	1	0	0	0	0	0	1	1
AEM_34	7004AEM_12	1	1	0	0	*	0	1	1	0	0	0	1	0	0	0	0	1	1	0	1	0	0	1	1	0	1	1	0	0	1	0	1	1	*	1	1	1	0	0	0	1	0	0	0	0	0	1	1
AEM_35	7004AEM_13	1	1	0	0	*	0	1	1	0	0	1	1	0	0	0	0	1	1	0	1	0	0	1	1	0	1	1	0	0	1	*	1	1	*	1	1	1	0	0	0	1	0	0	0	0	0	1	1
AEM_36	7004AEM_14	1	1	0	0	*	0	1	1	0	0	1	1	0	0	0	0	1	1	0	1	0	0	1	1	0	1	1	0	0	1	0	1	1	*	1	1	1	0	0	0	1	*	*	0	0	0	1	1
AEM_37	7004AEM_15	1	1	0	0	*	0	1	1	0	0	1	0	0	0	0	0	1	1	0	1	0	0	1	1	0	1	1	0	0	1	0	1	1	*	1	1	1	0	0	0	0	0	0	0	0	0	1	1
AEM_38	7004AEM_16	1	1	0	0	*	0	1	0	0	0	1	0	0	0	0	0	1	1	0	1	0	0	0	1	0	1	1	0	0	1	0	1	1	*	1	1	1	0	0	0	1	0	0	0	0	0	1	1
AEM_39	7004AEM_17	1	*	0	0	*	0	1	1	0	0	1	1	0	0	0	0	1	1	0	1	0	0	1	1	1	1	1	*	*	1	0	1	1	*	1	1	1	0	0	0	1	0	0	0	0	0	1	1
AEM_40	7004AEM_18	1	*	0	0	*	0	1	1	0	0	1	1	0	0	0	0	1	1	0	1	0	0	1	1	0	1	1	0	0	1	0	1	1	*	1	1	1	0	0	0	1	0	0	0	0	0	1	1
AEM_41	7004AEM_19	1	*	0	0	*	0	1	1	0	0	1	1	0	0	0	0	1	1	0	1	0	0	1	1	0	1	1	0	0	1	0	1	1	*	1	1	1	0	0	0	1	0	0	0	0	0	1	1
AEM_42	7004AEM_20	1	*	0	0	*	0	1	1	0	0	0	1	0	0	0	0	1	1	0	1	0	0	1	1	0	0	1	0	0	1	0	1	1	*	1	1	1	0	0	0	1	0	0	0	0	0	1	1
[truncated: 403 more columns]
